# Supplementary material for: Widely dispersed clonal expansion of multi-fungicide-resistant Aspergillus fumigatus limits genomic epidemiology prospects
Source: mBio. 2025 May 20;16(6):e03652-24. doi: 10.1128/mbio.03652-24 (PMC12153316; doi:10.1128/mbio.03652-24)
Supplement: File S1 — Sample details. [file mbio.03652-24-s0002.xlsx]

## Sheet: dutch isolates
Supplementary Excel file 1 Widely dispersed clonal expansion of multi fungicide resistant Aspergillus fumigatus limits genomic epidemiology prospects
Sample	Source	Haplotype		ITR	VORI	POS	CytB (QoI)	benA (MBC)	sdhB (SDHI)	Mating type	Location (province)	comments
162	Clinical	wt		-	-	-				MAT1-2	North-Holland
980	Clinical	wt		-	-	-				MAT1-1	North-Holland
1267	Clinical	wt		-	-	-				MAT1-1	North-Holland
1464	Clinical	wt		-	-	-				MAT1-2	North-Holland
1533	Clinical	wt R		-	+	-				MAT1-1	North-Holland
1545	Clinical	wt		-	-	-				MAT1-2	North-Holland
1730	Clinical	wt		-	-	-				MAT1-1	North-Holland
1945	Clinical	wt		-	-	-				MAT1-2	North-Holland
1976	Clinical	wt		-	-	-				MAT1-1	North-Holland
2109	Clinical	wt		-	-	-				MAT1-1	North-Holland
2288	Clinical	wt		-	-	-				MAT1-2	North-Holland
2406	Clinical	wt		-	-	-				MAT1-1	North-Holland
102C11	Environmental	34	L98H/S297T/F495I	+	-	-		F219Y		MAT1-1	North-Holland
11A2	Environmental	wt		-	-	-				MAT1-2	North-Holland
11A5	Environmental	wt R		+	-	-				MAT1-2	North-Holland
11A6	Environmental	34	L98H	+	+	-	G134A	F219Y	H270Y	MAT1-2	North-Holland
13B11	Environmental	46	Y121F/T289A/G448S	+	+	-	G134A	F219Y		MAT1-2	North-Holland
13B9	Environmental	34	L98H	+	-	-	G134A	F219Y		MAT1-2	North-Holland
16C32	Environmental	46	Y121F/T289A	-	+	-	G134A	F219Y		MAT1-1	North-Holland
18A1	Environmental	46	Y121F/T289A	+	+	-	G134A	F219Y		MAT1-1	North-Holland
18A2	Environmental	34	L98H/S297T/F495I	+	+	-	G134A	F219Y		MAT1-2	North-Holland
18A3	Environmental	46	Y121F/T289A	-	+	-	G134A	F219Y		MAT1-1	North-Holland
19B4	Environmental	46	Y121F/T289A	-	+	-	G134A	F219Y		MAT1-2	North-Holland
25C20	Environmental	46	Y121F/T289A	-	+	-	G134A	F219Y		MAT1-1	North-Holland
26B5	Environmental	46	Y121F/T289A	+	+	-	G134A	F219Y		MAT1-2	North-Holland
27C10	Environmental	46	Y121F/T289A/I364V/G448S	+	+	+	G134A	F219Y		MAT1-1	North-Holland
29C8	Environmental	34	L98H/T289A/G448S	-	+	-	G134A	F219Y		MAT1-1	North-Holland
33MK1	Environmental	34	L98H/T289A	+	+	-	G134A	F219Y		MAT1-1	North-Holland
34BR24	Environmental	wt		-	-	-				MAT1-1	Netherlands
35CS28	Environmental	34	L98H	+	-	-				MAT1-2	Drenthe
36B7	Environmental	34	L98H	+	-	-		F219Y		MAT1-1	North-Holland
38C31	Environmental	wt	Y121F/T289A/G448S	-	-	-	G134A	F219Y	H270Y	MAT1-2	North-Holland	low confidence haplotypes
39B10	Environmental	46	Y121F/T289A	-	+	-	G134A	F219Y		MAT1-1	North-Holland
40A20	Environmental	wt		-	-	-				MAT1-1	North-Holland
40A21	Environmental	34	L98H	+	-	-		F219Y		MAT1-2	North-Holland
40A8	Environmental	46	Y121F/T289A	-	+	-	G134A	F219Y		MAT1-2	North-Holland
46A23	Environmental	34	L98H	+	+	-	G134A	F219Y		MAT1-1	North-Holland
47A8	Environmental	46	Y121F/T289A	-	+	-	G134A	F219Y		MAT1-1	North-Holland
48A4	Environmental	wt		-	-	-				MAT1-2	North-Holland
48A5	Environmental	34	L98H	+	-	-				MAT1-2	North-Holland
48A6	Environmental	34	L98H	+	+	-	G134A	F219Y		MAT1-1	North-Holland
4A18	Environmental	wt		-	-	-				MAT1-1	North-Holland
4A19	Environmental	34	L98H	+	+	-				MAT1-1	North-Holland
52B4	Environmental	46	Y121F/T289A	-	+	-	G134A			MAT1-1	North-Holland
55C1	Environmental	wt		-	-	-				MAT1-1	North-Holland
55C3	Environmental	46	Y121F/T289A	-	+	-	G134A			MAT1-2	North-Holland
55C4	Environmental	34	L98H	+	+	-	G134A	F219Y		MAT1-2	North-Holland
56C17	Environmental	46	Y121F/T289A	+	+	-	G134A	F219Y		MAT1-2	North-Holland
56C20	Environmental	46	Y121F/T289A	-	+	-	G134A			MAT1-2	North-Holland
58C25	Environmental	46	Y121F/T289A	+	+	-	G134A	F219Y		MAT1-2	North-Holland
5A16	Environmental	46	Y121F/T289A	-	+	-	G134A	F219Y		MAT1-1	North-Holland
60C3	Environmental	34	L98H/T289A/I364V/G448S	+	+	-	G134A	F219Y		MAT1-1	North-Holland
63C6	Environmental	46	Y121F/T289A	-	+	-	G134A	F219Y		MAT1-1	North-Holland
66A16	Environmental	46	Y121F/T289A	-	+	-	G134A	F219Y		MAT1-2	North-Holland
66A3	Environmental	34	L98H	+	+	-	G134A	F219Y	H270Y	MAT1-2	North-Holland
67A2	Environmental	34	L98H	+	+	-	G134A	F219Y		MAT1-1	North-Holland
67A3	Environmental	46	Y121F/T289A	-	+	-	G134A	F219Y		MAT1-2	North-Holland
68A3	Environmental	46	Y121F/T289A	-	+	-	G134A	F219Y		MAT1-1	North-Holland
69A4	Environmental	wt		-	-	-				MAT1-2	North-Holland
69A5	Environmental	34	L98H/T289A	-	+	-	G134A	F219Y		MAT1-1	North-Holland
70B28	Environmental	wt R		+	+	+				MAT1-2	North-Holland
72A11	Environmental	46	Y121F/T289A	-	+	-	G134A	F219Y		MAT1-1	North-Holland
72A6	Environmental	wt		-	-	-				MAT1-1	North-Holland
74C8	Environmental	46	Y121F/T289A/I364V/G448S	-	+	-	G134A	F219Y		MAT1-1	North-Holland
76A18	Environmental	34	L98H	+	+	-	G134A	F219Y		MAT1-1	North-Holland
77B14	Environmental	46	Y121F/T289A/I364V/G448S	-	+	-	G134A	F219Y		MAT1-1	North-Holland
78C1	Environmental	wt		-	-	-				MAT1-2	North-Holland
78C2	Environmental	34	L98H	+	-	-	G134A			MAT1-2	North-Holland
79C1	Environmental	wt		-	-	-				MAT1-2	North-Holland
80C17	Environmental	wt		-	-	-				MAT1-1	North-Holland
81C14	Environmental	wt		-	-	-				MAT1-1	North-Holland
81C3	Environmental	46	Y121F/T289A	+	+	-	G134A	F219Y		MAT1-1	North-Holland
82C21	Environmental	wt		-	-	-				MAT1-2	North-Holland
82C23	Environmental	34	L98H	+	+	-				MAT1-1	North-Holland
83C13	Environmental	wt		-	-	-				MAT1-1	North-Holland
84C7	Environmental	wt		-	-	-				MAT1-2	North-Holland
85C12	Environmental	wt		-	-	-				MAT1-1	North-Holland
86C22	Environmental	wt		-	-	-				MAT1-1	North-Holland
87C25	Environmental	wt		-	-	-				MAT1-1	North-Holland
88C19	Environmental	wt		-	-	-				MAT1-2	North-Holland
88C20	Environmental	34	L98H	+	+	+				MAT1-1	North-Holland
8C2	Environmental	wt R		+	-	-				MAT1-1	North-Holland
93C2	Environmental	wt		-	-	-				MAT1-2	North-Holland
94B6	Environmental	46	Y121F/T289A	+	+	-	G134A	F219Y		MAT1-1	North-Holland	low confidence haplotypes
95A8	Environmental	wt		-	-	-				MAT1-2	North-Holland
96C26	Environmental	wt		-	-	-				MAT1-1	North-Holland
98C11	Environmental	wt		-	-	-				MAT1-1	North-Holland
98C12	Environmental	46	Y121F/T289A/I364V/G448S	-	+	-	G134A	F219Y		MAT1-2	North-Holland
99B16	Environmental	46	Y121F/T289A/G448S	+	+	-	G134A	F219Y		MAT1-1	North-Holland
9C22	Environmental	wt		-	-	-				MAT1-1	North-Holland
9C23	Environmental	34	L98H	+	+	-				MAT1-2	North-Holland
9C24	Environmental	34	L98H	+	-	-				MAT1-2	North-Holland
V184-14	Environmental	34	L98H	+	+	+	G134A			MAT1-1	South-Holland
V184-15	Environmental	46	Y121F/T289A	-	+	+	G134A	F219Y		MAT1-1	Drenthe
V184-16	Environmental	34	L98H	+	+	+				MAT1-1	North-Holland
V184-17	Environmental	34	L98H	+/-	+/-	+				MAT1-2	North-Holland
V184-18	Environmental	34	L98H	+	+	+/-				MAT1-2	South-Holland
V184-19	Environmental	34	L98H/T289A/G448S	-	+	-		F219Y		MAT1-1	North-Brabant
V192-81	Clinical	34	L98H	+	+	-				MAT1-1	Gelderland
V196-05	Clinical	34	L98H	+	+	+/-				MAT1-2	Gelderland
V197-79	Clinical	wt		+/-	-	-				MAT1-1	Gelderland
V198-65	Clinical	34	L98H	+	+/-	+				MAT1-2	Gelderland
V199-25	Clinical	34	L98H	-	+/-	-		F219Y	H270Y	MAT1-2	North-Holland
V200-50	Clinical	34	L98H	+	+	-	G134A			MAT1-2	North-Holland
V200-72	Clinical	34	L98H/S297T	+	-	-		F219Y		MAT1-1	Gelderland
V204-54	Clinical	46	Y121F/T289A	+	+	+	G134A	F219Y		MAT1-2	North-Holland
V207-11	Clinical	wt		-	-	-				MAT1-1	Gelderland
V208-52	Clinical	wt		-	-	-				MAT1-1	Gelderland
V209-56	Clinical	34	L98H	+	+	+				MAT1-1	North-Holland
V210-08	Clinical	34	L98H	+	+	+	G134A			MAT1-2	North-Holland	low confidence haplotypes
V212-54	Clinical	wt		-	-	-				MAT1-1	Gelderland
V213-14	Clinical	46	Y121F/T289A/G448S	-	+	+/-	G134A	F219Y	H270Y	MAT1-2	Gelderland
V215-17	Clinical	34	L98H	+/-	+/-	+				MAT1-1	North-Holland
V215-18	Clinical	34	L98H	-	-	+				MAT1-1	North-Holland
V215-62	Clinical	34	L98H	+	-	-				MAT1-2	Gelderland
V226-02	Clinical	wt R	G54R	+	-	+				MAT1-2	Gelderland
V226-28	Clinical	46	Y121F/D262Y/T289A	+	+	+				MAT1-1	Gelderland
V229-37	Clinical	34	L98H	+	+	+				MAT1-1	North-Holland
V231-63	Clinical	wt		-	-	-				MAT1-1	Gelderland
V232-75	Clinical	wt		-	-	-				MAT1-2	Gelderland
V233-22	Clinical	92	Y121F/T289A/G448S	+	+	+	G134A	F219Y	H270Y	MAT1-2	North-Holland
V233-43	Clinical	34	L98H	+	+/-	+				MAT1-2	Gelderland
V234-13	Clinical	wt		-	-	-				MAT1-1	Gelderland
V235-57	Clinical	92	Y121F/T289A/G448S	+	+	+	G134A	F219Y	H270Y	MAT1-1	South-Holland	low confidence haplotypes
V238-07	Clinical	34	L98H	+	+	+				MAT1-1	North-Holland
V240-10	Clinical	wt		-	-	-				MAT1-2	Gelderland
V250-64	Clinical	wt		-	-	-				MAT1-2	Gelderland
V251-74	Clinical	34	L98H	+	+	+/-				MAT1-1	Gelderland
V252-43	Clinical	46	Y121F/T289A	+	-	-	G134A	F219Y		MAT1-1	North-Holland
V254-50	Clinical	wt		-	-	-				MAT1-1	Gelderland
V254-55	Clinical	wt		-	-	-				MAT1-1	Gelderland
V255-23	Clinical	34	L98H	+	+	-				MAT1-1	Gelderland
V257-33	Clinical	34	L98H	+	+	+				MAT1-1	Gelderland
V258-36	Clinical	46	L98H/Y121F/T289A	+	+	+	G134A	F219Y		MAT1-1	North-Holland	low confidence haplotypes
V259-28	Clinical	34	L98H	+	+	+	G134A			MAT1-2	North-Holland
V259-78	Clinical	34	L98H	+	+/-	+	G134A	F219Y		MAT1-2	North-Holland
V261-15	Clinical	46	Y121F/T289A	+	+	+	G134A	F219Y	H270Y	MAT1-2	North-Holland
V261-31	Clinical	34	L98H	+	+	+/-	G134A	F219Y		MAT1-1	North-Holland
V261-45	Clinical	34	L98H	+	+	+				MAT1-2	Gelderland
V265-12	Clinical	34	L98H	+	-	-				MAT1-1	North-Holland
V265-17	Clinical	wt R		+	+/-	-				MAT1-1	North-Holland
V266-66	Clinical	34	L98H	+	+	-				MAT1-1	Gelderland
V269-73	Clinical	34	L98H	+	+/-	+/-				MAT1-2	North-Holland
V272-18	Clinical	34	L98H	+	+/-	+				MAT1-2	Groningen
V272-32	Clinical	34	L98H	+/-	+/-	+/-				MAT1-2	Groningen	low confidence haplotypes
V273-30	Clinical	wt R		+	-	+				MAT1-1	Gelderland
V273-52	Clinical	34	L98H	+	+/-	-				MAT1-2	Groningen
V273-53	Clinical	34	L98H	+	+/-	-				MAT1-2	Groningen
V275-41	Clinical	46	Y121F/T289A/I364V/G448S	-	+	-	G134A	F219Y		MAT1-2	North-Holland
V282-59	Clinical	46	Y121F/T289A/I364V/G448S	+/-	+	+	G134A	F219Y		MAT1-1	Gelderland
V284-29	Clinical	wt R		+	+	+/-				MAT1-1	North-Holland
V285-58	Clinical	46	Y121F/T289A	-	+	-	G134A	F219Y		MAT1-1	Gelderland
V289-01	Clinical	46	Y121F/T289A	-	+	+/-	G134A	F219Y		MAT1-2	North-Holland
V294-36	Clinical	46	Y121F/T289A	-	+	+	G134A	F219Y		MAT1-1	North-Holland
V297-39	Clinical	46	Y121F/T289A	+/-	+	+/-	G134A	F219Y		MAT1-2	North-Holland
V306-43	Clinical	46	Y121F/T289A/I364V/G448S	-	+	+	G134A	F219Y		MAT1-2	North-Holland
V306-67	Clinical	46	Y121F/T289A/I364V/G448S	-	+	+	G134A	F219Y		MAT1-2	North-Holland

## Sheet: all other genomes
study	accession/id	sample name	azole resistant/sensitive	clinical/environmental	country
barber	SRR10714201	746-B-1-45-2	Susceptible	Environmental	Germany
barber	SRR10714202	743-B-1-45-5	Susceptible	Environmental	Germany
barber	SRR10714203	717-E-1-74s-1	Susceptible	Environmental	Germany
barber	SRR10714204	716-E-1-70L-5	Susceptible	Environmental	Germany
barber	SRR10714205	711-B-1-43-1	Susceptible	Environmental	Germany
barber	SRR10714206	111-C-1-76s-1	Susceptible	Environmental	Germany
barber	SRR10714207	704-E-1-70L-4	Susceptible	Environmental	Germany
barber	SRR10714208	701-E-1-75s-1	Susceptible	Environmental	Germany
barber	SRR10714209	68-C-1-93L-3	Susceptible	Environmental	Germany
barber	SRR10714210	616-D-2-23L-5	Susceptible	Environmental	Germany
barber	SRR10714211	480-E-1-21-2	Susceptible	Environmental	Germany
barber	SRR10714212	477-E-1-25-10	Susceptible	Environmental	Germany
barber	SRR10714213	473-E-1-7-1	Susceptible	Environmental	Germany
barber	SRR10714214	470-E-1-14-1	Susceptible	Environmental	Germany
barber	SRR10714215	47-C-1-72L-1	Susceptible	Environmental	Germany
barber	SRR10714216	453-E-1-56s-1	Susceptible	Environmental	Germany
barber	SRR10714217	106-C-1-72s-2	Resistant	Environmental	Germany
barber	SRR10714218	452-C-1-51s-1	Susceptible	Environmental	Germany
barber	SRR10714219	451-D-2-24s-1	Susceptible	Environmental	Germany
barber	SRR10714220	442-D-2-17L-1	Susceptible	Environmental	Germany
barber	SRR10714221	43-C-1-69L-1	Susceptible	Environmental	Germany
barber	SRR10714222	429-D-2-25L-2	Susceptible	Environmental	Germany
barber	SRR10714223	424-D-2-22s-1	Susceptible	Environmental	Germany
barber	SRR10714224	423-D-2-25L-3	Susceptible	Environmental	Germany
barber	SRR10714225	118-B-1-63s-1	Susceptible	Environmental	Germany
barber	SRR10714226	115-B-1-70s-1	Susceptible	Environmental	Germany
barber	SRR10714227	114-B-1-69L-1	Susceptible	Environmental	Germany
barber	SRR10714228	975-B-1-27-5	Susceptible	Environmental	Germany
barber	SRR10714229	969-B-1-26-5	Susceptible	Environmental	Germany
barber	SRR10714230	94-D-2-28L-1	Susceptible	Environmental	Germany
barber	SRR10714231	939-E-1-75s-2	Susceptible	Environmental	Germany
barber	SRR10714232	113-B-1-71L-1	Susceptible	Environmental	Germany
barber	SRR10714233	875-E-1-65L-4	Susceptible	Environmental	Germany
barber	SRR10714234	84-D-2-49L-5	Susceptible	Environmental	Germany
barber	SRR10714235	83-D-2-47L-1	Susceptible	Environmental	Germany
barber	SRR10714236	774-B-1-44-s	Susceptible	Environmental	Germany
barber	SRR10714237	766-E-1-65L-2	Susceptible	Environmental	Germany
barber	SRR10714238	4-C-1-24L-2	Susceptible	Environmental	Germany
barber	SRR10714239	386-C-1-33L-1	Susceptible	Environmental	Germany
barber	SRR10714240	383-C-1-27s-1	Susceptible	Environmental	Germany
barber	SRR10714241	105-D-2-38L-1	Susceptible	Environmental	Germany
barber	SRR10714242	375-C-1-6s-2	Resistant	Environmental	Germany
barber	SRR10714243	355-E-1-35-1	Susceptible	Environmental	Germany
barber	SRR10714244	349-E-1-33L-1	Susceptible	Environmental	Germany
barber	SRR10714245	336-E-1-49-1	Susceptible	Environmental	Germany
barber	SRR10714246	334-E-1-48-2	Resistant	Environmental	Germany
barber	SRR10714247	332-C-1-31L-1	Susceptible	Environmental	Germany
barber	SRR10714248	327-C-1-28L-2	Susceptible	Environmental	Germany
barber	SRR10714249	325-C-1-6s-3	Susceptible	Environmental	Germany
barber	SRR10714250	305-B-1-48-5	Susceptible	Environmental	Germany
barber	SRR10714251	302-B-1-32-1	Susceptible	Environmental	Germany
barber	SRR10714252	100-C-1-80s-1	Susceptible	Environmental	Germany
barber	SRR10714253	3-D-2-2s-2	Susceptible	Environmental	Germany
barber	SRR10714254	29-D-2-35s-1	Susceptible	Environmental	Germany
barber	SRR10714255	26-D-2-29s-1	Susceptible	Environmental	Germany
barber	SRR10714256	22-C-1-60L-1	Susceptible	Environmental	Germany
barber	SRR10714257	15-D-2-39L-1	Susceptible	Environmental	Germany
barber	SRR10714258	14-D-2-43L-2	Susceptible	Environmental	Germany
barber	SRR10714259	122-B-1-75L-1	Susceptible	Environmental	Germany
barber	SRR10714260	121-B-1-67L-1	Susceptible	Environmental	Germany
barber	SRR10714261	120-B-1-68s-1	Susceptible	Environmental	Germany
barber	SRR10714262	119-B-1-66s-1	Susceptible	Environmental	Germany
barber	SRR10714263	10-C-1-40s-1	Susceptible	Environmental	Germany
barber	SRR10714264	1-D-2-2s-3	Susceptible	Environmental	Germany
barber	SRR13579282	238-F-1-4L-1	Susceptible	Environmental	Germany
barber	SRR13579283	231-K-1-12L-1	Susceptible	Environmental	Germany
barber	SRR13579284	230-K-1-4s-1_2	Susceptible	Environmental	Germany
barber	SRR13579285	229-K-1-24L-1	Susceptible	Environmental	Germany
barber	SRR13579286	227-F-1-10L-1	Susceptible	Environmental	Germany
barber	SRR13579287	220-L-2-11-4	Susceptible	Environmental	Germany
barber	SRR13579288	211-L-2-11-2	Susceptible	Environmental	Germany
barber	SRR13579289	210-L-2-22-4	Susceptible	Environmental	Germany
barber	SRR13579290	124-B-1-66L-1	Susceptible	Environmental	Germany
barber	SRR13579291	207-L-2-16-3	Susceptible	Environmental	Germany
barber	SRR13579292	205-L-2-15-4	Susceptible	Environmental	Germany
barber	SRR13579293	201-L-2-9-5	Susceptible	Environmental	Germany
barber	SRR13579294	200-L-2-9-1	Susceptible	Environmental	Germany
barber	SRR13579295	198-L-2-7-1	Susceptible	Environmental	Germany
barber	SRR13579296	197-L-2-7-2	Susceptible	Environmental	Germany
barber	SRR13579297	194-L-2-17-1	Susceptible	Environmental	Germany
barber	SRR13579298	193-L-2-16-1	Susceptible	Environmental	Germany
barber	SRR13579299	190-K-1-4s-1	Susceptible	Environmental	Germany
barber	SRR13579300	186-K-1-18L-6	Susceptible	Environmental	Germany
barber	SRR13579301	112-B-1-78L-1	Susceptible	Environmental	Germany
barber	SRR13579302	182-K-1-3L-4	Susceptible	Environmental	Germany
barber	SRR13579303	AB01_C9_NRZ-2016-342	Resistant	Clinical; invasive, pulmonary	Germany
barber	SRR13579304	AB01_C8_NRZ-2016-141	Susceptible	Clinical; invasive, pulmonary	Germany
barber	SRR13579305	AB01_C7_NRZ-2016-121	Resistant	Clinical; invasive, pulmonary	Germany
barber	SRR13579306	AB01_C6_NRZ-2016-108	Resistant	Clinical; chronic	Germany
barber	SRR13579307	AB01_C5_NRZ-2016-071	Susceptible	Clinical; chronic	Germany
barber	SRR13579308	AB01_C50_NRZ-2018-649	Susceptible	Clinical; underlying disease unknown	Germany
barber	SRR13579309	AB01_C4_NRZ-2016-063	Susceptible	Clinical; chronic	Germany
barber	SRR13579310	AB01_C49_NRZ-2018-646	Resistant	Clinical; underlying disease unknown	Germany
barber	SRR13579311	180-K-1-8L-1	Susceptible	Environmental	Germany
barber	SRR13579312	AB01_C48_NRZ-2018-539	Resistant	Clinical; invasive, pulmonary	Germany
barber	SRR13579313	AB01_C47_NRZ-2018-529	Resistant	Clinical; chronic	Germany
barber	SRR13579314	AB01_C46_NRZ-2018-396	Susceptible	Clinical; chronic	Germany
barber	SRR13579315	AB01_C45_NRZ-2018-326	Susceptible	Clinical; invasive, pulmonary	Germany
barber	SRR13579316	AB01_C44_NRZ-2017-339	Susceptible	Clinical; invasive, pulmonary	Germany
barber	SRR13579317	AB01_C43_NRZ-2018-313	Resistant	Clinical; invasive, pulmonary	Germany
barber	SRR13579318	AB01_C42_NRZ-2018-307	Susceptible	Clinical; invasive, pulmonary	Germany
barber	SRR13579319	AB01_C41_NRZ-2018-300	Resistant	Clinical; chronic	Germany
barber	SRR13579320	AB01_C40_NRZ-2018-290	Resistant	Clinical; chronic	Germany
barber	SRR13579321	AB01_C3_NRZ-2016-032	Susceptible	Clinical; chronic	Germany
barber	SRR13579322	179-K-1-1L-5	Susceptible	Environmental	Germany
barber	SRR13579323	AB01_C39_NRZ-2018-286	Susceptible	Clinical; invasive, pulmonary	Germany
barber	SRR13579324	AB01_C38_NRZ-2018-281	Susceptible	Clinical; invasive, pulmonary	Germany
barber	SRR13579325	AB01_C37_NRZ-2018-272	Susceptible	Clinical; invasive, pulmonary	Germany
barber	SRR13579326	AB01_C36_NRZ-2018-236	Susceptible	Clinical; underlying disease unknown	Germany
barber	SRR13579327	AB01_C35_NRZ-2018-146	Susceptible	Clinical; underlying disease unknown	Germany
barber	SRR13579328	AB01_C34_NRZ-2018-123	Susceptible	Clinical; chronic	Germany
barber	SRR13579329	AB01_C33_NRZ-2017-101	Susceptible	Clinical; invasive, pulmonary	Germany
barber	SRR13579330	AB01_C32_NRZ-2018-097	Susceptible	Clinical; chronic	Germany
barber	SRR13579331	AB01_C31_NRZ-2018-043	Susceptible	Clinical; invasive, pulmonary	Germany
barber	SRR13579332	AB01_C30_NRZ-2017-546	Susceptible	Clinical; invasive, pulmonary	Germany
barber	SRR13579333	174-K-1-32s-1	Susceptible	Environmental	Germany
barber	SRR13579334	AB01_C2_NRZ-2015-218	Resistant	Clinical; underlying disease unknown	Germany
barber	SRR13579335	AB01_C29_NRZ-2017-537	Susceptible	Clinical; underlying disease unknown	Germany
barber	SRR13579336	AB01_C28_NRZ-2017-534	Susceptible	Clinical; chronic	Germany
barber	SRR13579337	AB01_C27_NRZ-2017-508	Susceptible	Clinical; invasive, pulmonary	Germany
barber	SRR13579338	AB01_C26_NRZ-2017-434	Resistant	Clinical; invasive, pulmonary	Germany
barber	SRR13579339	AB01_C25_NRZ-2017-381	Resistant	Clinical; invasive, pulmonary	Germany
barber	SRR13579340	AB01_C24_NRZ-2017-362	Resistant	Clinical; underlying disease unknown	Germany
barber	SRR13579341	AB01_C23_NRZ-2017-346	Resistant	Clinical; invasive, pulmonary	Germany
barber	SRR13579342	AB01_C22_NRZ-2017-322	Susceptible	Clinical; chronic	Germany
barber	SRR13579343	AB01_C21_NRZ-2017-283	Susceptible	Clinical; chronic	Germany
barber	SRR13579344	16-D-2-39L-2	Susceptible	Environmental	Germany
barber	SRR13579345	AB01_C20_NRZ-2017-282	Susceptible	Clinical; underlying disease unknown	Germany
barber	SRR13579346	AB01_C1_NRZ-2014-065	Resistant	Clinical; invasive, pulmonary	Germany
barber	SRR13579347	AB01_C19_NRZ-2017-214	Resistant	Clinical; invasive, pulmonary	Germany
barber	SRR13579348	AB01_C18_NRZ-2017-195	Susceptible	Clinical; chronic	Germany
barber	SRR13579349	AB01_C17_NRZ-2017-134	Susceptible	Clinical; underlying disease unknown	Germany
barber	SRR13579350	AB01_C16_NRZ-2017-115	Susceptible	Clinical; chronic	Germany
barber	SRR13579351	AB01_C15_NRZ-2017-096	Susceptible	Clinical; invasive, pulmonary	Germany
barber	SRR13579352	AB01_C14_NRZ-2017-076	Resistant	Clinical; invasive, pulmonary	Germany
barber	SRR13579353	AB01_C13_NRZ-2017-069	Susceptible	Clinical; underlying disease unknown	Germany
barber	SRR13579354	663-G-2-3-1	Susceptible	Environmental	Germany
barber	SRR13579355	658-G-2-5-2	Susceptible	Environmental	Germany
barber	SRR13579356	656-G-2-14-1	Susceptible	Environmental	Germany
barber	SRR13579357	653-G-2-1-2	Susceptible	Environmental	Germany
barber	SRR13579358	652-G-2-6-1	Susceptible	Environmental	Germany
barber	SRR13579359	64-C-1-90L-1	Susceptible	Environmental	Germany
barber	SRR13579360	649-G-2-22-4	Susceptible	Environmental	Germany
barber	SRR13579361	625-H-1-26-1	Susceptible	Environmental	Germany
barber	SRR13579362	5-C-1-24L-3	Susceptible	Environmental	Germany
barber	SRR13579363	599-F-1-14-1	Susceptible	Environmental	Germany
barber	SRR13579364	153-A-2-48s-2	Susceptible	Environmental	Germany
barber	SRR13579365	592-I-1-49-3	Susceptible	Environmental	Germany
barber	SRR13579366	588-I-1-48-3	Susceptible	Environmental	Germany
barber	SRR13579367	570-H-1-23-3	Susceptible	Environmental	Germany
barber	SRR13579368	569-H-1-10-6	Susceptible	Environmental	Germany
barber	SRR13579369	55-C-1-66L-3	Susceptible	Environmental	Germany
barber	SRR13579370	552-H-1-1-2	Susceptible	Environmental	Germany
barber	SRR13579371	54-C-1-66L-2	Susceptible	Environmental	Germany
barber	SRR13579372	545-K-1-8L-3	Susceptible	Environmental	Germany
barber	SRR13579373	542-K-1-48s-1	Susceptible	Environmental	Germany
barber	SRR13579374	AB01_C11_NRZ-2017-040	Resistant	Clinical; invasive, pulmonary	Germany
barber	SRR13579375	169-K-1-18L-3	Susceptible	Environmental	Germany
barber	SRR13579376	AB01_C10_NRZ-2017-039	Resistant	Clinical; invasive, pulmonary	Germany
barber	SRR13579377	9-D-2-15L-2	Susceptible	Environmental	Germany
barber	SRR13579378	99-C-1-77s-2	Susceptible	Environmental	Germany
barber	SRR13579379	978-B-1-46-5	Susceptible	Environmental	Germany
barber	SRR13579380	940-A-2-43L-2	Susceptible	Environmental	Germany
barber	SRR13579381	93-D-2-48L-1	Susceptible	Environmental	Germany
barber	SRR13579382	92-D-2-43s-1	Susceptible	Environmental	Germany
barber	SRR13579383	91-D-2-50s-1	Susceptible	Environmental	Germany
barber	SRR13579384	901-A-2-45L-5	Susceptible	Environmental	Germany
barber	SRR13579385	882-F-1-39-1	Susceptible	Environmental	Germany
barber	SRR13579386	167-K-1-34L-1	Susceptible	Environmental	Germany
barber	SRR13579387	87-D-2-49L-2	Susceptible	Environmental	Germany
barber	SRR13579388	865-A-2-44L-2	Susceptible	Environmental	Germany
barber	SRR13579389	863-A-2-35L-1	Susceptible	Environmental	Germany
barber	SRR13579390	860-F-1-42-2	Susceptible	Environmental	Germany
barber	SRR13579391	82-D-2-47L-2	Susceptible	Environmental	Germany
barber	SRR13579392	815-A-2-34L-2	Susceptible	Environmental	Germany
barber	SRR13579393	7-C-1-34s-1	Susceptible	Environmental	Germany
barber	SRR13579394	79-C-1-69s-1	Susceptible	Environmental	Germany
barber	SRR13579395	78-C-1-99L-2	Susceptible	Environmental	Germany
barber	SRR13579396	788-A-3-30s-2	Susceptible	Environmental	Germany
barber	SRR13579397	164-K-1-3L-2	Susceptible	Environmental	Germany
barber	SRR13579398	540-K-1-1L-2	Susceptible	Environmental	Germany
barber	SRR13579399	13-D-2-43L-1	Susceptible	Environmental	Germany
barber	SRR13579400	52-C-1-64L-2	Susceptible	Environmental	Germany
barber	SRR13579401	514-H-1-29-2	Susceptible	Environmental	Germany
barber	SRR13579402	487-E-1-20-2	Susceptible	Environmental	Germany
barber	SRR13579403	479-L-2-13-4	Susceptible	Environmental	Germany
barber	SRR13579404	476-H-1-21-9	Susceptible	Environmental	Germany
barber	SRR13579405	468-H-1-30-2	Susceptible	Environmental	Germany
barber	SRR13579406	459-H-1-21-5	Susceptible	Environmental	Germany
barber	SRR13579407	454-A-3-40L-1	Susceptible	Environmental	Germany
barber	SRR13579408	441-A-3-45L-2	Susceptible	Environmental	Germany
barber	SRR13579409	439-A-3-46s-1	Resistant	Environmental	Germany
barber	SRR13579410	12-D-2-44L-1	Susceptible	Environmental	Germany
barber	SRR13579411	410-L-2-21-2	Susceptible	Environmental	Germany
barber	SRR13579412	407-L-2-4-3	Susceptible	Environmental	Germany
barber	SRR13579413	394-L-2-24-1	Susceptible	Environmental	Germany
barber	SRR13579414	393-A-3-43s-1	Susceptible	Environmental	Germany
barber	SRR13579415	390-A-2-36s-3	Susceptible	Environmental	Germany
barber	SRR13579416	382-A-2-35s-1	Susceptible	Environmental	Germany
barber	SRR13579417	377-C-1-33L-2	Susceptible	Environmental	Germany
barber	SRR13579418	373-C-1-40L-2	Susceptible	Environmental	Germany
barber	SRR13579419	350-E-1-37L-2	unknown	unknown	Germany
barber	SRR13579420	347-E-1-46-2	unknown	unknown	Germany
barber	SRR13579421	128-A-2-27s-1	unknown	unknown	Germany
barber	SRR13579422	333-C-1-28L-1	unknown	unknown	Germany
barber	SRR13579423	328-C-1-30L-1	unknown	unknown	Germany
barber	SRR13579424	326-C-1-31s-1	unknown	unknown	Germany
barber	SRR13579425	319-B-1-30-1	unknown	unknown	Germany
barber	SRR13579426	313-H-1-15-2	unknown	unknown	Germany
barber	SRR13579427	303-B-1-32-3	unknown	unknown	Germany
barber	SRR13579428	2-D-2-15L-3	unknown	unknown	Germany
barber	SRR13579429	289-I-1-2-2	Susceptible	Environmental	Germany
barber	SRR13579430	285-I-1-2-4	Susceptible	Environmental	Germany
barber	SRR13579431	275-I-1-19-2	Susceptible	Environmental	Germany
barber	SRR13579432	126-A-2-26s-2	Susceptible	Environmental	Germany
barber	SRR13579433	271-I-1-32-1	unknown	unknown	Germany
barber	SRR13579434	269-I-1-32-2	Susceptible	Environmental	Germany
barber	SRR13579435	265-I-1-22-4	Susceptible	Environmental	Germany
barber	SRR13579436	264-I-1-22-5	Susceptible	Environmental	Germany
barber	SRR13579437	262-I-1-12-1	unknown	unknown	Germany
barber	SRR13579439	259-I-1-25-1	Susceptible	Environmental	Germany
barber	SRR13579440	255-F-1-3L-1	Susceptible	Environmental	Germany
barber	SRR13579441	254-F-1-13L-3	Susceptible	Environmental	Germany
barber	SRR13579442	24-C-1-93s-1	Susceptible	Environmental	Germany
barber	SRR13579443	125-B-1-73L-1	Susceptible	Environmental	Germany
barber	SRR13579444	243-F-1-33L-2	Susceptible	Environmental	Germany
barber	SRR13579445	240-F-1-13L-1	Susceptible	Environmental	Germany
barber	SRR13579446	767-E-1-67s-1	Susceptible	Environmental	Germany
barber	SRR13579447	754-A-3-37s-1	Susceptible	Environmental	Germany
barber	SRR13579448	74-C-1-94L-2	Susceptible	Environmental	Germany
barber	SRR13579449	72-C-1-67s-1	Resistant	Environmental	Germany
barber	SRR13579450	709-A-2-49L-5	Susceptible	Environmental	Germany
barber	SRR13579451	703-E-1-66s-1	Susceptible	Environmental	Germany
barber	SRR13579452	6-C-1-49-1	Susceptible	Environmental	Germany
barber	SRR13579453	699-A-2-49L-2	Susceptible	Environmental	Germany
barber	SRR13579454	698-L-3-11-2	Resistant	Environmental	Germany
barber	SRR13579455	692-L-3-24-3	Susceptible	Environmental	Germany
barber	SRR13579456	155-A-2-47s-3	Susceptible	Environmental	Germany
barber	SRR13579457	690-L-3-22-2	Susceptible	Environmental	Germany
barber	SRR13579458	684-L-3-7-1	Resistant	Environmental	Germany
barber	SRR13579459	683-L-3-24-1	unknown	unknown	Germany
barber	SRR13579461	676-L-3-13-1	Susceptible	Environmental	Germany
barber	SRR13579462	672-L-3-11-1	Susceptible	Environmental	Germany
barber	SRR13579463	670-L-3-15-2	Susceptible	Environmental	Germany
barber	SRR13579464	669-L-3-21-3	Susceptible	Environmental	Germany
barber	SRR13579465	666-L-3-21-1	Susceptible	Environmental	Germany
barber	SRR13579466	665-G-2-9-2	Susceptible	Environmental	Germany
barber	SRR13579467	154-A-2-47L-2	Susceptible	Environmental	Germany
barber	SRR13579468	110-C-1-76s-2	Susceptible	Environmental	Germany
barber	SRR13579469	104-D-2-32L-1	Susceptible	Environmental	Germany
celia	SRR25182956	-	-	Environmental	USA
celia	SRR25182957	-	-	Environmental	USA
celia	SRR25182958	-	-	Environmental	USA
celia	SRR25182959	-	-	Environmental	USA
celia	SRR25182960	-	-	Environmental	USA
celia	SRR25182961	-	-	Environmental	USA
celia	SRR25182962	-	-	Environmental	USA
celia	SRR25182963	-	-	Environmental	USA
celia	SRR25182964	-	-	Environmental	USA
celia	SRR25182965	-	-	Environmental	USA
celia	SRR25182966	-	-	Environmental	USA
celia	SRR25182967	-	-	Environmental	USA
celia	SRR25182968	-	-	Environmental	USA
celia	SRR25182969	-	-	Environmental	USA
celia	SRR25182970	-	-	Environmental	USA
celia	SRR25182971	-	-	Environmental	USA
celia	SRR25182972	-	-	Environmental	USA
celia	SRR25182973	-	-	Environmental	USA
celia	SRR25182974	-	-	Environmental	USA
celia	SRR25182975	-	-	Environmental	USA
celia	SRR25182976	-	-	Environmental	USA
celia	SRR25182977	-	-	Environmental	USA
celia	SRR25182978	-	-	Environmental	USA
celia	SRR25182979	-	-	Environmental	USA
celia	SRR25182980	-	-	Environmental	USA
celia	SRR25182981	-	-	Environmental	USA
celia	SRR25182982	-	-	Environmental	USA
celia	SRR25182983	-	-	Environmental	USA
celia	SRR25182984	-	-	Environmental	USA
celia	SRR25182985	-	-	Environmental	USA
celia	SRR25182986	-	-	Environmental	USA
celia	SRR25182987	-	-	Environmental	USA
celia	SRR25182988	-	-	Environmental	USA
celia	SRR25182989	-	-	Environmental	USA
celia	SRR25182990	-	-	Environmental	USA
celia	SRR25182991	-	-	Environmental	USA
celia	SRR25182992	-	-	Environmental	USA
celia	SRR25182993	-	-	Environmental	USA
celia	SRR25182994	-	-	Environmental	USA
celia	SRR25182995	-	-	Environmental	USA
celia	SRR25182996	-	-	Environmental	USA
celia	SRR25182997	-	-	Environmental	USA
celia	SRR25182998	-	-	Environmental	USA
celia	SRR25182999	-	-	Environmental	USA
celia	SRR25183000	-	-	Environmental	USA
celia	SRR25183001	-	-	Environmental	USA
celia	SRR25183002	-	-	Environmental	USA
celia	SRR25183003	-	-	Environmental	USA
celia	SRR25183004	-	-	Environmental	USA
celia	SRR25183005	-	-	Environmental	USA
celia	SRR25183006	-	-	Environmental	USA
celia	SRR25183007	-	-	Environmental	USA
celia	SRR25183008	-	-	Environmental	USA
celia	SRR25183009	-	-	Environmental	USA
celia	SRR25183010	-	-	Environmental	USA
celia	SRR25183011	-	-	Environmental	USA
celia	SRR25183012	-	-	Environmental	USA
celia	SRR25183013	-	-	Environmental	USA
celia	SRR25183014	-	-	Environmental	USA
celia	SRR25183015	-	-	Environmental	USA
celia	SRR25183016	-	-	Environmental	USA
celia	SRR25183017	-	-	Environmental	USA
celia	SRR25183018	-	-	Environmental	USA
celia	SRR25183019	-	-	Environmental	USA
celia	SRR25183020	-	-	Environmental	USA
celia	SRR25183021	-	-	Environmental	USA
celia	SRR25183022	-	-	Environmental	USA
celia	SRR25183023	-	-	Environmental	USA
celia	SRR25183024	-	-	Environmental	USA
celia	SRR25183025	-	-	Environmental	USA
celia	SRR25183026	-	-	Environmental	USA
celia	SRR25183027	-	-	Environmental	USA
celia	SRR25183028	-	-	Environmental	USA
celia	SRR25183029	-	-	Environmental	USA
celia	SRR25183030	-	-	Environmental	USA
celia	SRR25183031	-	-	Environmental	USA
celia	SRR25183032	-	-	Environmental	USA
celia	SRR25183033	-	-	Environmental	USA
celia	SRR25183034	-	-	Environmental	USA
celia	SRR25183035	-	-	Environmental	USA
celia	SRR25183036	-	-	Environmental	USA
celia	SRR25183037	-	-	Environmental	USA
celia	SRR25183038	-	-	Environmental	USA
celia	SRR25183039	-	-	Environmental	USA
celia	SRR25183040	-	-	Environmental	USA
celia	SRR25183041	-	-	Environmental	USA
celia	SRR25183042	-	-	Environmental	USA
celia	SRR25183043	-	-	Environmental	USA
celia	SRR25183044	-	-	Environmental	USA
celia	SRR25183045	-	-	Environmental	USA
celia	SRR25183046	-	-	Environmental	USA
celia	SRR25183047	-	-	Environmental	USA
celia	SRR25183048	-	-	Environmental	USA
celia	SRR25183049	-	-	Environmental	USA
celia	SRR25183050	-	-	Environmental	USA
celia	SRR25183051	-	-	Environmental	USA
celia	SRR25183052	-	-	Environmental	USA
celia	SRR25183053	-	-	Environmental	USA
celia	SRR25183054	-	-	Environmental	USA
celia	SRR25183055	-	-	Environmental	USA
celia	SRR25183056	-	-	Environmental	USA
celia	SRR25183057	-	-	Environmental	USA
celia	SRR25183058	-	-	Environmental	USA
celia	SRR25183059	-	-	Environmental	USA
celia	SRR25183060	-	-	Environmental	USA
celia	SRR25183061	-	-	Environmental	USA
celia	SRR25183062	-	-	Environmental	USA
celia	SRR25183063	-	-	Environmental	USA
celia	SRR25183064	-	-	Environmental	USA
celia	SRR25183065	-	-	Environmental	USA
celia	SRR25183066	-	-	Environmental	USA
celia	SRR25183067	-	-	Environmental	USA
celia	SRR25183068	-	-	Environmental	USA
celia	SRR25183069	-	-	Environmental	USA
celia	SRR25183070	-	-	Environmental	USA
celia	SRR25183071	-	-	Environmental	USA
celia	SRR25183072	-	-	Environmental	USA
celia	SRR25183073	-	-	Environmental	USA
celia	SRR25183074	-	-	Environmental	USA
celia	SRR25183075	-	-	Environmental	USA
celia	SRR25183076	-	-	Environmental	USA
celia	SRR25183077	-	-	Environmental	USA
celia	SRR25183078	-	-	Environmental	USA
celia	SRR25183079	-	-	Environmental	USA
celia	SRR25183080	-	-	Environmental	USA
celia	SRR25183081	-	-	Environmental	USA
celia	SRR25183082	-	-	Environmental	USA
celia	SRR25183083	-	-	Environmental	USA
celia	SRR25183084	-	-	Environmental	USA
celia	SRR25183085	-	-	Environmental	USA
celia	SRR25183086	-	-	Environmental	USA
celia	SRR25183087	-	-	Environmental	USA
celia	SRR25183088	-	-	Environmental	USA
celia	SRR25183089	-	-	Environmental	USA
celia	SRR25183090	-	-	Environmental	USA
dutch	162	162	Susceptible	Environmental	Netherlands
dutch	513	513	Susceptible	Environmental	Netherlands
dutch	980	980	Susceptible	Environmental	Netherlands
dutch	1267	1267	Susceptible	Environmental	Netherlands
dutch	1464	1464	Susceptible	Environmental	Netherlands
dutch	1533	1533	Resistant	Environmental	Netherlands
dutch	1545	1545	Susceptible	Environmental	Netherlands
dutch	1730	1730	Susceptible	Environmental	Netherlands
dutch	1945	1945	Susceptible	Environmental	Netherlands
dutch	1976	1976	Susceptible	Environmental	Netherlands
dutch	2108	2108	Susceptible	Environmental	Netherlands
dutch	2109	2109	Susceptible	Environmental	Netherlands
dutch	2288	2288	Susceptible	Environmental	Netherlands
dutch	2406	2406	Susceptible	Environmental	Netherlands
dutch	102C11	102C11	Resistant	Environmental	Netherlands
dutch	11A2	11A2	Susceptible	Environmental	Netherlands
dutch	11A5	11A5	Resistant	Environmental	Netherlands
dutch	11A6	11A6	Resistant	Environmental	Netherlands
dutch	13B11	13B11	Resistant	Environmental	Netherlands
dutch	13B9	13B9	Resistant	Environmental	Netherlands
dutch	16C32	16C32	Resistant	Environmental	Netherlands
dutch	18A1	18A1	Resistant	Environmental	Netherlands
dutch	18A2	18A2	Resistant	Environmental	Netherlands
dutch	18A3	18A3	Resistant	Environmental	Netherlands
dutch	19B4	19B4	Resistant	Environmental	Netherlands
dutch	25C20	25C20	Resistant	Environmental	Netherlands
dutch	26B5	26B5	Resistant	Environmental	Netherlands
dutch	27C10	27C10	Resistant	Environmental	Netherlands
dutch	27C7	27C7	Resistant	Environmental	Netherlands
dutch	29C8	29C8	Resistant	Environmental	Netherlands
dutch	33MK1	33MK1	Resistant	Environmental	Netherlands
dutch	34BR24	34BR24	Susceptible	Environmental	Netherlands
dutch	35CS28	35CS28	Resistant	Environmental	Netherlands
dutch	36B7	36B7	Resistant	Environmental	Netherlands
dutch	38C31	38C31	Susceptible	Environmental	Netherlands
dutch	39B10	39B10	Resistant	Environmental	Netherlands
dutch	40A20	40A20	Susceptible	Environmental	Netherlands
dutch	40A21	40A21	Resistant	Environmental	Netherlands
dutch	40A8	40A8	Resistant	Environmental	Netherlands
dutch	46A23	46A23	Resistant	Environmental	Netherlands
dutch	47A8	47A8	Resistant	Environmental	Netherlands
dutch	48A4	48A4	Susceptible	Environmental	Netherlands
dutch	48A5	48A5	Resistant	Environmental	Netherlands
dutch	48A6	48A6	Resistant	Environmental	Netherlands
dutch	4A18	4A18	Susceptible	Environmental	Netherlands
dutch	4A19	4A19	Resistant	Environmental	Netherlands
dutch	50C32	50C32	Resistant	Environmental	Netherlands
dutch	52B4	52B4	Resistant	Environmental	Netherlands
dutch	55C1	55C1	Susceptible	Environmental	Netherlands
dutch	55C3	55C3	Resistant	Environmental	Netherlands
dutch	55C4	55C4	Resistant	Environmental	Netherlands
dutch	56C17	56C17	Resistant	Environmental	Netherlands
dutch	56C20	56C20	Resistant	Environmental	Netherlands
dutch	58C25	58C25	Resistant	Environmental	Netherlands
dutch	5A16	5A16	Resistant	Environmental	Netherlands
dutch	60C3	60C3	Resistant	Environmental	Netherlands
dutch	63C6	63C6	Resistant	Environmental	Netherlands
dutch	66A16	66A16	Resistant	Environmental	Netherlands
dutch	66A3	66A3	Resistant	Environmental	Netherlands
dutch	67A2	67A2	Resistant	Environmental	Netherlands
dutch	67A3	67A3	Resistant	Environmental	Netherlands
dutch	68A3	68A3	Resistant	Environmental	Netherlands
dutch	69A4	69A4	Susceptible	Environmental	Netherlands
dutch	69A5	69A5	Resistant	Environmental	Netherlands
dutch	70B28	70B28	Resistant	Environmental	Netherlands
dutch	72A11	72A11	Resistant	Environmental	Netherlands
dutch	72A19	72A19	Resistant	Environmental	Netherlands
dutch	72A6	72A6	Susceptible	Environmental	Netherlands
dutch	72A8	72A8	Resistant	Environmental	Netherlands
dutch	74C8	74C8	Resistant	Environmental	Netherlands
dutch	76A17	76A17	Susceptible	Environmental	Netherlands
dutch	76A18	76A18	Resistant	Environmental	Netherlands
dutch	77B14	77B14	Resistant	Environmental	Netherlands
dutch	78C1	78C1	Susceptible	Environmental	Netherlands
dutch	78C2	78C2	Resistant	Environmental	Netherlands
dutch	79C1	79C1	Susceptible	Environmental	Netherlands
dutch	80C17	80C17	Susceptible	Environmental	Netherlands
dutch	81C14	81C14	Susceptible	Environmental	Netherlands
dutch	81C3	81C3	Resistant	Environmental	Netherlands
dutch	82C21	82C21	Susceptible	Environmental	Netherlands
dutch	82C23	82C23	Resistant	Environmental	Netherlands
dutch	83C13	83C13	Susceptible	Environmental	Netherlands
dutch	84C7	84C7	Susceptible	Environmental	Netherlands
dutch	85C12	85C12	Susceptible	Environmental	Netherlands
dutch	86C22	86C22	Susceptible	Environmental	Netherlands
dutch	87C25	87C25	Susceptible	Environmental	Netherlands
dutch	88C19	88C19	Susceptible	Environmental	Netherlands
dutch	88C20	88C20	Resistant	Environmental	Netherlands
dutch	8C2	8C2	Resistant	Environmental	Netherlands
dutch	93C2	93C2	Susceptible	Environmental	Netherlands
dutch	94B6	94B6	Resistant	Environmental	Netherlands
dutch	95A8	95A8	Susceptible	Environmental	Netherlands
dutch	96C26	96C26	Susceptible	Environmental	Netherlands
dutch	98C11	98C11	Susceptible	Environmental	Netherlands
dutch	98C12	98C12	Resistant	Environmental	Netherlands
dutch	99B16	99B16	Resistant	Environmental	Netherlands
dutch	9C22	9C22	Susceptible	Environmental	Netherlands
dutch	9C23	9C23	Resistant	Environmental	Netherlands
dutch	9C24	9C24	Resistant	Environmental	Netherlands
dutch	V184-14	V184-14	Resistant	Clinical	Netherlands
dutch	V184-15	V184-15	Resistant	Clinical	Netherlands
dutch	V184-16	V184-16	Resistant	Clinical	Netherlands
dutch	V184-17	V184-17	Resistant	Clinical	Netherlands
dutch	V184-18	V184-18	Resistant	Clinical	Netherlands
dutch	V184-19	V184-19	Resistant	Clinical	Netherlands
dutch	V192-81	V192-81	Resistant	Clinical	Netherlands
dutch	V196-05	V196-05	Resistant	Clinical	Netherlands
dutch	V197-79	V197-79	Resistant	Clinical	Netherlands
dutch	V198-65	V198-65	Resistant	Clinical	Netherlands
dutch	V199-25	V199-25	Resistant	Clinical	Netherlands
dutch	V200-50	V200-50	Resistant	Clinical	Netherlands
dutch	V200-72	V200-72	Resistant	Clinical	Netherlands
dutch	V204-54	V204-54	Resistant	Clinical	Netherlands
dutch	V207-11	V207-11	Susceptible	Clinical	Netherlands
dutch	V208-52	V208-52	Susceptible	Clinical	Netherlands
dutch	V209-50	V209-50	Resistant	Clinical	Netherlands
dutch	V209-56	V209-56	Resistant	Clinical	Netherlands
dutch	V210-08	V210-08	Resistant	Clinical	Netherlands
dutch	V212-54	V212-54	Susceptible	Clinical	Netherlands
dutch	V213-14	V213-14	Resistant	Clinical	Netherlands
dutch	V215-11	V215-11	Resistant	Clinical	Netherlands
dutch	V215-17	V215-17	Resistant	Clinical	Netherlands
dutch	V215-18	V215-18	Resistant	Clinical	Netherlands
dutch	V215-62	V215-62	Resistant	Clinical	Netherlands
dutch	V219-48	V219-48	Resistant	Clinical	Netherlands
dutch	V224-66	V224-66	Resistant	Clinical	Netherlands
dutch	V226-02	V226-02	Resistant	Clinical	Netherlands
dutch	V226-13	V226-13	-	Clinical	Netherlands
dutch	V226-28	V226-28	-	Clinical	Netherlands
dutch	V228-47	V228-47	Susceptible	Clinical	Netherlands
dutch	V229-37	V229-37	Resistant	Clinical	Netherlands
dutch	V231-63	V231-63	Susceptible	Clinical	Netherlands
dutch	V232-75	V232-75	Susceptible	Clinical	Netherlands
dutch	V233-22	V233-22	-	Clinical	Netherlands
dutch	V233-43	V233-43	Resistant	Clinical	Netherlands
dutch	V234-13	V234-13	Susceptible	Clinical	Netherlands
dutch	V235-57	V235-57	-	Clinical	Netherlands
dutch	V237-62	V237-62	-	Clinical	Netherlands
dutch	V238-07	V238-07	Resistant	Clinical	Netherlands
dutch	V240-10	V240-10	Susceptible	Clinical	Netherlands
dutch	V250-64	V250-64	Susceptible	Clinical	Netherlands
dutch	V251-74	V251-74	Resistant	Clinical	Netherlands
dutch	V252-43	V252-43	Resistant	Clinical	Netherlands
dutch	V254-50	V254-50	Susceptible	Clinical	Netherlands
dutch	V254-55	V254-55	Susceptible	Clinical	Netherlands
dutch	V255-23	V255-23	Resistant	Clinical	Netherlands
dutch	V257-33	V257-33	Resistant	Clinical	Netherlands
dutch	V258-36	V258-36	Resistant	Clinical	Netherlands
dutch	V259-28	V259-28	-	Clinical	Netherlands
dutch	V259-78	V259-78	Resistant	Clinical	Netherlands
dutch	V261-15	V261-15	Resistant	Clinical	Netherlands
dutch	V261-31	V261-31	Resistant	Clinical	Netherlands
dutch	V261-45	V261-45	-	Clinical	Netherlands
dutch	V265-12	V265-12	Resistant	Clinical	Netherlands
dutch	V265-17	V265-17	Resistant	Clinical	Netherlands
dutch	V265-56	V265-56	Resistant	Clinical	Netherlands
dutch	V266-66	V266-66	Resistant	Clinical	Netherlands
dutch	V269-73	V269-73	-	Clinical	Netherlands
dutch	V272-18	V272-18	-	Clinical	Netherlands
dutch	V272-32	V272-32	-	Clinical	Netherlands
dutch	V273-05	V273-05	-	Clinical	Netherlands
dutch	V273-30	V273-30	Resistant	Clinical	Netherlands
dutch	V273-52	V273-52	-	Clinical	Netherlands
dutch	V273-53	V273-53	-	Clinical	Netherlands
dutch	V275-41	V275-41	Resistant	Clinical	Netherlands
dutch	V282-59	V282-59	Resistant	Clinical	Netherlands
dutch	V284-29	V284-29	Resistant	Clinical	Netherlands
dutch	V285-58	V285-58	Resistant	Clinical	Netherlands
dutch	V289-01	V289-01	Resistant	Clinical	Netherlands
dutch	V293-59	V293-59	Resistant	Clinical	Netherlands
dutch	V294-36	V294-36	Resistant	Clinical	Netherlands
dutch	V297-39	V297-39	Resistant	Clinical	Netherlands
dutch	V306-43	V306-43	Resistant	Clinical	Netherlands
dutch	V306-67	V306-67	-	Clinical	Netherlands
etienne	SRR11785055	AFIS2068	Resistant	Clinical	USA
etienne	SRR11785056	AFIS1492	Susceptible	Clinical	USA
etienne	SRR11785057	AFIS1417	Resistant	Clinical	USA
etienne	SRR11785058	AFIS1415	Resistant	Clinical	USA
etienne	SRR11785059	AFIS2067	Susceptible	Clinical	USA
etienne	SRR11785060	AFIS2066	Susceptible	Clinical	USA
etienne	SRR11785061	AFIS2065	Susceptible	Clinical	USA
etienne	SRR11785062	AFIS2064	Resistant	Clinical	USA
etienne	SRR11785063	AFIS2063	Susceptible	Clinical	USA
etienne	SRR11785064	AFIS2062	Susceptible	Clinical	USA
etienne	SRR11785065	AFIS2061	Susceptible	Clinical	USA
etienne	SRR11785066	AFIS2060	Susceptible	Clinical	USA
etienne	SRR11785067	AFIS2059	Susceptible	Clinical	USA
etienne	SRR11785068	AFIS2013	Susceptible	Clinical	USA
etienne	SRR11785069	AFIS1489	Susceptible	Clinical	USA
etienne	SRR11785070	AFIS2009	Susceptible	Clinical	USA
etienne	SRR11785071	AFIS2001	Resistant	Clinical	USA
etienne	SRR11785072	AFIS1990	Resistant	Clinical	USA
etienne	SRR11785073	AFIS1960	Susceptible	Clinical	USA
etienne	SRR11785074	AFIS1958	Susceptible	Clinical	USA
etienne	SRR11785075	AFIS1956	Susceptible	Clinical	USA
etienne	SRR11785076	AFIS1949	Susceptible	Clinical	USA
etienne	SRR11785077	AFIS1948	Susceptible	Clinical	USA
etienne	SRR11785078	AFIS1946	Susceptible	Clinical	USA
etienne	SRR11785079	AFIS1938	Susceptible	Clinical	USA
etienne	SRR11785080	AFIS1484	Resistant	Clinical	USA
etienne	SRR11785081	AFIS1933	Susceptible	Clinical	USA
etienne	SRR11785082	AFIS1927	Susceptible	Clinical	USA
etienne	SRR11785083	AFIS1926	Resistant	Clinical	USA
etienne	SRR11785084	AFIS1904	Resistant	Clinical	USA
etienne	SRR11785085	AFIS1903	Susceptible	Clinical	USA
etienne	SRR11785086	AFIS1898	Susceptible	Clinical	USA
etienne	SRR11785087	AFIS1893	Susceptible	Clinical	USA
etienne	SRR11785088	AFIS1892	Susceptible	Clinical	USA
etienne	SRR11785089	AFIS1889	Susceptible	Clinical	USA
etienne	SRR11785090	AFIS1886	Susceptible	Clinical	USA
etienne	SRR11785091	AFIS1461	Susceptible	Clinical	USA
etienne	SRR11785092	AFIS1885	Susceptible	Clinical	USA
etienne	SRR11785093	AFIS1878	Resistant	Clinical	USA
etienne	SRR11785094	AFIS1876	Susceptible	Clinical	USA
etienne	SRR11785095	AFIS1874	Resistant	Clinical	USA
etienne	SRR11785096	AFIS1873	Resistant	Clinical	USA
etienne	SRR11785097	AFIS1867	Susceptible	Clinical	USA
etienne	SRR11785098	AFIS1866	Resistant	Clinical	USA
etienne	SRR11785099	AFIS1861	Susceptible	Clinical	USA
etienne	SRR11785100	AFIS1857	Susceptible	Clinical	USA
etienne	SRR11785101	AFIS1845	Susceptible	Clinical	USA
etienne	SRR11785102	AFIS1460	Susceptible	Clinical	USA
etienne	SRR11785103	AFIS1843	Susceptible	Clinical	USA
etienne	SRR11785104	AFIS1842	Susceptible	Clinical	USA
etienne	SRR11785105	AFIS1828	Susceptible	Clinical	USA
etienne	SRR11785106	AFIS1827	Susceptible	Clinical	USA
etienne	SRR11785107	AFIS1821	Susceptible	Clinical	USA
etienne	SRR11785108	AFIS1820	Susceptible	Clinical	USA
etienne	SRR11785109	AFIS1817	Susceptible	Clinical	USA
etienne	SRR11785110	AFIS1786	Susceptible	Clinical	USA
etienne	SRR11785111	AFIS1785	Susceptible	Clinical	USA
etienne	SRR11785112	AFIS1784	Susceptible	Clinical	USA
etienne	SRR11785113	AFIS1458	Susceptible	Clinical	USA
etienne	SRR11785114	AFIS1783	Susceptible	Clinical	USA
etienne	SRR11785115	AFIS1782	Susceptible	Clinical	USA
etienne	SRR11785116	AFIS1777	Susceptible	Clinical	USA
etienne	SRR11785117	AFIS1775	Susceptible	Clinical	USA
etienne	SRR11785118	AFIS1738	Susceptible	Clinical	USA
etienne	SRR11785119	AFIS1737	Susceptible	Clinical	USA
etienne	SRR11785120	AFIS1722	Susceptible	Clinical	USA
etienne	SRR11785121	AFIS1709	Resistant	Clinical	USA
etienne	SRR11785122	AFIS1704	Susceptible	Clinical	USA
etienne	SRR11785123	AFIS1703	Susceptible	Clinical	USA
etienne	SRR11785124	AFIS1457	Susceptible	Clinical	USA
etienne	SRR11785125	AFIS1670	Susceptible	Clinical	USA
etienne	SRR11785126	AFIS1663	Susceptible	Clinical	USA
etienne	SRR11785127	AFIS1662	Susceptible	Clinical	USA
etienne	SRR11785128	AFIS1661	Susceptible	Clinical	USA
etienne	SRR11785129	AFIS1659	Susceptible	Clinical	USA
etienne	SRR11785130	AFIS1652	Susceptible	Clinical	USA
etienne	SRR11785131	AFIS1636	Susceptible	Clinical	USA
etienne	SRR11785132	AFIS1635	Susceptible	Clinical	USA
etienne	SRR11785133	AFIS1623	Susceptible	Clinical	USA
etienne	SRR11785134	AFIS1622	Susceptible	Clinical	USA
etienne	SRR11785135	AFIS1456	Susceptible	Clinical	USA
etienne	SRR11785136	AFIS1613	Susceptible	Clinical	USA
etienne	SRR11785137	AFIS1608	Susceptible	Clinical	USA
etienne	SRR11785138	AFIS1599	Susceptible	Clinical	USA
etienne	SRR11785139	AFIS1588	Susceptible	Clinical	USA
etienne	SRR11785140	AFIS1587	Susceptible	Clinical	USA
etienne	SRR11785141	AFIS1554	Resistant	Clinical	USA
etienne	SRR11785142	AFIS1549	Resistant	Clinical	USA
etienne	SRR11785143	AFIS1543	Susceptible	Clinical	USA
etienne	SRR11785144	AFIS1542	Susceptible	Clinical	USA
etienne	SRR11785145	AFIS1541	Susceptible	Clinical	USA
etienne	SRR11785146	AFIS1433	Susceptible	Clinical	USA
etienne	SRR11785147	AFIS1527	Susceptible	Clinical	USA
etienne	SRR11785148	AFIS1526	Susceptible	Clinical	USA
etienne	SRR11785149	B6687	Susceptible	Clinical	USA
etienne	SRR11785150	B5603	Susceptible	Clinical	USA
etienne	SRR11785151	B11982	Resistant	Environmental	USA
etienne	SRR11785152	B11978	Resistant	Environmental	USA
etienne	SRR11785153	B11973	Resistant	Environmental	USA
etienne	SRR11785154	B11971	Resistant	Environmental	USA
etienne	SRR11785155	B11969	Resistant	Environmental	USA
etienne	SRR11785156	B11965	Resistant	Environmental	USA
etienne	SRR11785157	AFIS1522	Susceptible	Clinical	USA
etienne	SRR11785158	B11959	Resistant	Environmental	USA
etienne	SRR11785159	B11957	Resistant	Environmental	USA
etienne	SRR11785160	B11951	Resistant	Environmental	USA
etienne	SRR11785161	B11943	Resistant	Environmental	USA
etienne	SRR11785162	B11930	Resistant	Environmental	USA
etienne	SRR11785163	B11928	Resistant	Environmental	USA
etienne	SRR11785164	B11927	Resistant	Environmental	USA
etienne	SRR11785165	AFIS3199	Resistant	Clinical	USA
etienne	SRR11785166	AFIS3137	Resistant	Clinical	USA
etienne	SRR11785167	AFIS3129	Resistant	Clinical	USA
etienne	SRR11785168	AFIS1517	Susceptible	Clinical	USA
etienne	SRR11785169	AFIS3092	Resistant	Clinical	USA
etienne	SRR11785170	AFIS3068	Resistant	Clinical	USA
etienne	SRR11785171	AFIS2889	Resistant	Clinical	USA
etienne	SRR11785172	AFIS2768	Resistant	Clinical	USA
etienne	SRR11785173	AFIS2714	Resistant	Clinical	USA
etienne	SRR11785174	AFIS2575	Susceptible	Clinical	USA
etienne	SRR11785175	AFIS2574	Susceptible	Clinical	USA
etienne	SRR11785176	AFIS2567	Susceptible	Clinical	USA
etienne	SRR11785177	AFIS2566	Susceptible	Clinical	USA
etienne	SRR11785178	AFIS2558	Susceptible	Clinical	USA
etienne	SRR11785179	AFIS1516	Susceptible	Clinical	USA
etienne	SRR11785180	AFIS2548	Susceptible	Clinical	USA
etienne	SRR11785181	AFIS2546	Susceptible	Clinical	USA
etienne	SRR11785182	AFIS2512	Susceptible	Clinical	USA
etienne	SRR11785183	AFIS2511	Susceptible	Clinical	USA
etienne	SRR11785184	AFIS2506	Susceptible	Clinical	USA
etienne	SRR11785185	AFIS2503	Susceptible	Clinical	USA
etienne	SRR11785186	AFIS2488	Susceptible	Clinical	USA
etienne	SRR11785187	AFIS2487	Susceptible	Clinical	USA
etienne	SRR11785188	AFIS2413	Resistant	Clinical	USA
etienne	SRR11785189	AFIS2400	Resistant	Clinical	USA
etienne	SRR11785190	AFIS1511	Susceptible	Clinical	USA
etienne	SRR11785191	AFIS2394	Susceptible	Clinical	USA
etienne	SRR11785192	AFIS2393	Susceptible	Clinical	USA
etienne	SRR11785193	AFIS2351B	Susceptible	Clinical	USA
etienne	SRR11785194	AFIS2351A	Susceptible	Clinical	USA
etienne	SRR11785195	AFIS2305	Resistant	Clinical	USA
etienne	SRR11785196	AFIS2297	Susceptible	Clinical	USA
etienne	SRR11785197	AFIS2292	Susceptible	Clinical	USA
etienne	SRR11785198	AFIS2288	Resistant	Clinical	USA
etienne	SRR11785199	AFIS2277	Susceptible	Clinical	USA
etienne	SRR11785200	AFIS2275	Susceptible	Clinical	USA
etienne	SRR11785201	AFIS1501	Susceptible	Clinical	USA
etienne	SRR11785202	AFIS2247	Susceptible	Clinical	USA
etienne	SRR11785203	AFIS2244	Susceptible	Clinical	USA
etienne	SRR11785204	AFIS2242	Resistant	Clinical	USA
etienne	SRR11785205	AFIS2241	Resistant	Clinical	USA
etienne	SRR11785206	AFIS2231	Susceptible	Clinical	USA
etienne	SRR11785207	AFIS2224	Susceptible	Clinical	USA
etienne	SRR11785208	AFIS2219	Susceptible	Clinical	USA
etienne	SRR11785209	AFIS2211	Resistant	Clinical	USA
etienne	SRR11785210	AFIS2202	Susceptible	Clinical	USA
etienne	SRR11785211	AFIS2194	Susceptible	Clinical	USA
etienne	SRR11785212	AFIS1499	Susceptible	Clinical	USA
etienne	SRR11785213	AFIS2193	Susceptible	Clinical	USA
etienne	SRR11785214	AFIS2190	Susceptible	Clinical	USA
etienne	SRR11785215	AFIS2188	Susceptible	Clinical	USA
etienne	SRR11785216	AFIS2165	Susceptible	Clinical	USA
etienne	SRR11785217	AFIS2164	Susceptible	Clinical	USA
etienne	SRR11785218	AFIS2162	Susceptible	Clinical	USA
etienne	SRR11785219	AFIS2159	Susceptible	Clinical	USA
etienne	SRR11785220	AFIS2157	Susceptible	Clinical	USA
etienne	SRR11785221	AFIS2153	Susceptible	Clinical	USA
etienne	SRR11785222	AFIS2152	Susceptible	Clinical	USA
etienne	SRR11785223	AFIS1493	Susceptible	Clinical	USA
etienne	SRR11785224	AFIS2150	Susceptible	Clinical	USA
etienne	SRR11785225	AFIS2123	Susceptible	Clinical	USA
etienne	SRR11785226	AFIS2122	Susceptible	Clinical	USA
etienne	SRR11785227	AFIS2105	Resistant	Clinical	USA
etienne	SRR11785228	AFIS2101	Susceptible	Clinical	USA
etienne	SRR11785229	AFIS2099	Susceptible	Clinical	USA
etienne	SRR11785230	AFIS2098	Susceptible	Clinical	USA
etienne	SRR11785231	AFIS2097	Susceptible	Clinical	USA
etienne	SRR11785232	AFIS2093	Susceptible	Clinical	USA
etienne	SRR12081224	AFIS2254	Resistant	Clinical	USA
kang	SRR15010315	eAF792	Susceptible	Environmental	USA
kang	SRR15010316	eAF790	Susceptible	Environmental	USA
kang	SRR15010317	eAF777	Susceptible	Environmental	USA
kang	SRR15010318	eAF776	Susceptible	Environmental	USA
kang	SRR15010319	eAF773	Susceptible	Environmental	USA
kang	SRR15010320	eAF770	Susceptible	Environmental	USA
kang	SRR15010321	eAF043	Susceptible	Environmental	USA
kang	SRR15010322	eAF768	Susceptible	Environmental	USA
kang	SRR15010323	eAF756	Susceptible	Environmental	USA
kang	SRR15010324	eAF749	Susceptible	Environmental	USA
kang	SRR15010325	eAF744	Susceptible	Environmental	USA
kang	SRR15010326	eAF743	Susceptible	Environmental	USA
kang	SRR15010327	eAF740	Susceptible	Environmental	USA
kang	SRR15010328	eAF735	Susceptible	Environmental	USA
kang	SRR15010329	eAF647	Susceptible	Environmental	USA
kang	SRR15010330	eAF645	Susceptible	Environmental	USA
kang	SRR15010331	eAF625	Susceptible	Environmental	USA
kang	SRR15010332	eAF039	Susceptible	Environmental	USA
kang	SRR15010333	eAF624	Susceptible	Environmental	USA
kang	SRR15010334	eAF623	Susceptible	Environmental	USA
kang	SRR15010335	eAF621	Susceptible	Environmental	USA
kang	SRR15010336	eAF620	Susceptible	Environmental	USA
kang	SRR15010337	eAF610	Susceptible	Environmental	USA
kang	SRR15010338	eAF609	Susceptible	Environmental	USA
kang	SRR15010339	eAF591	Susceptible	Environmental	USA
kang	SRR15010340	eAF589	Susceptible	Environmental	USA
kang	SRR15010341	eAF587	Susceptible	Environmental	USA
kang	SRR15010342	eAF586	Susceptible	Environmental	USA
kang	SRR15010343	eAF022	Susceptible	Environmental	USA
kang	SRR15010344	eAF584	Susceptible	Environmental	USA
kang	SRR15010345	eAF560	Susceptible	Environmental	USA
kang	SRR15010346	eAF554	Susceptible	Environmental	USA
kang	SRR15010347	eAF549	Susceptible	Environmental	USA
kang	SRR15010348	eAF544	Susceptible	Environmental	USA
kang	SRR15010349	eAF537	Susceptible	Environmental	USA
kang	SRR15010350	eAF514	Susceptible	Environmental	USA
kang	SRR15010351	eAF513	Resistant	Environmental	USA
kang	SRR15010352	eAF500	Susceptible	Environmental	USA
kang	SRR15010353	eAF490	Susceptible	Environmental	USA
kang	SRR15010354	eAF021	Susceptible	Environmental	USA
kang	SRR15010355	eAF477	Susceptible	Environmental	USA
kang	SRR15010356	eAF406	Susceptible	Environmental	USA
kang	SRR15010357	eAF379	Susceptible	Environmental	USA
kang	SRR15010358	eAF365	Susceptible	Environmental	USA
kang	SRR15010359	eAF335	Susceptible	Environmental	USA
kang	SRR15010360	eAF325	Susceptible	Environmental	USA
kang	SRR15010361	eAF321	Susceptible	Environmental	USA
kang	SRR15010362	eAF294	Susceptible	Environmental	USA
kang	SRR15010363	eAF288	Susceptible	Environmental	USA
kang	SRR15010364	eAF272	Susceptible	Environmental	USA
kang	SRR15010365	eAF017	Susceptible	Environmental	USA
kang	SRR15010366	eAF265	Susceptible	Environmental	USA
kang	SRR15010367	eAF263	Susceptible	Environmental	USA
kang	SRR15010368	eAF237	Susceptible	Environmental	USA
kang	SRR15010369	eAF234	Resistant	Environmental	USA
kang	SRR15010370	eAF233	Resistant	Environmental	USA
kang	SRR15010371	eAF227	Susceptible	Environmental	USA
kang	SRR15010372	eAF223	Susceptible	Environmental	USA
kang	SRR15010373	eAF222	Resistant	Environmental	USA
kang	SRR15010374	eAF177	Susceptible	Environmental	USA
kang	SRR15010375	eAF170	Susceptible	Environmental	USA
kang	SRR15010376	eAF016	Susceptible	Environmental	USA
kang	SRR15010377	eAF163	Susceptible	Environmental	USA
kang	SRR15010378	eAF158	Susceptible	Environmental	USA
kang	SRR15010379	eAF155	Susceptible	Environmental	USA
kang	SRR15010380	eAF154	Susceptible	Environmental	USA
kang	SRR15010381	eAF153	Susceptible	Environmental	USA
kang	SRR15010382	eAF152	Susceptible	Environmental	USA
kang	SRR15010383	eAF148	Susceptible	Environmental	USA
kang	SRR15010384	eAF147	Susceptible	Environmental	USA
kang	SRR15010385	eAF146	Susceptible	Environmental	USA
kang	SRR15010386	eAF144	Susceptible	Environmental	USA
kang	SRR15010387	eAF015	Susceptible	Environmental	USA
kang	SRR15010388	eAF142	Resistant	Environmental	USA
kang	SRR15010389	eAF128	Susceptible	Environmental	USA
kang	SRR15010390	eAF122	Susceptible	Environmental	USA
kang	SRR15010391	eAF116	Susceptible	Environmental	USA
kang	SRR15010392	eAF113	Susceptible	Environmental	USA
kang	SRR15010393	eAF111	Susceptible	Environmental	USA
kang	SRR15010394	eAF105	Susceptible	Environmental	USA
kang	SRR15010395	eAF100	Susceptible	Environmental	USA
kang	SRR15010396	eAF098	Susceptible	Environmental	USA
kang	SRR15010397	eAF095	Susceptible	Environmental	USA
kang	SRR15010398	eAF010	Susceptible	Environmental	USA
kang	SRR15010399	eAF094	Susceptible	Environmental	USA
kang	SRR15010400	eAF091	Susceptible	Environmental	USA
kang	SRR15010401	eAF090	Susceptible	Environmental	USA
kang	SRR15010402	eAF087	Resistant	Environmental	USA
kang	SRR15010403	eAF081	Susceptible	Environmental	USA
kang	SRR15010404	eAF077	Susceptible	Environmental	USA
kang	SRR15010405	eAF076	Susceptible	Environmental	USA
kang	SRR15010406	eAF072	Susceptible	Environmental	USA
kang	SRR15010407	eAF067	Susceptible	Environmental	USA
kang	SRR15010408	eAF061	Susceptible	Environmental	USA
kang	SRR15010409	eAF006	Susceptible	Environmental	USA
kang	SRR15010410	eAF001	Susceptible	Environmental	USA
lofgren_bird	SRR16539748	USGS_26090_7_WA	Susceptible	Other	USA
lofgren_bird	SRR16539749	USGS_25404_1_HI	Susceptible	Other	USA
lofgren_bird	SRR16539750	USGS_25297_1_HI	Susceptible	Other	USA
lofgren_bird	SRR16539751	USGS_26090_5_WA	Susceptible	Other	USA
lofgren_bird	SRR16539752	USGS_26090_4_WA	Susceptible	Other	USA
lofgren_bird	SRR16539753	USGS_26090_3_WA	Susceptible	Other	USA
lofgren_bird	SRR16539754	USGS_26090_2_WA	Susceptible	Other	USA
lofgren_bird	SRR16539755	USGS_26090_1_WA	Susceptible	Other	USA
lofgren_bird	SRR16539756	USGS_29436_2_MA	Susceptible	Other	USA
lofgren_bird	SRR16539757	USGS_29436_1_MA	Susceptible	Other	USA
lofgren_bird	SRR16539758	USGS_29376_1_WI	Susceptible	Other	USA
lofgren_bird	SRR16539759	USGS_28913_2_MS	Susceptible	Other	USA
lofgren_bird	SRR16539760	USGS_28913_1_MS	Susceptible	Other	USA
lofgren_bird	SRR16539761	USGS_28858_1_WI	Susceptible	Other	USA
lofgren_bird	SRR16539762	USGS_28834_1_NV	Susceptible	Other	USA
lofgren_bird	SRR16539763	USGS_28429_3_MN	Susceptible	Other	USA
lofgren_bird	SRR16539764	USGS_28426_1_NE	Susceptible	Other	USA
lofgren_bird	SRR16539765	USGS_28267_1_CA	Susceptible	Other	USA
lofgren_bird	SRR16539766	USGS_26080_6_WA	Susceptible	Other	USA
lofgren_bird	SRR16539767	USGS_28253_1_SC	Susceptible	Other	USA
lofgren_bird	SRR16539768	USGS_28113_1_MA	Susceptible	Other	USA
lofgren_bird	SRR16539769	USGS_27784_1_SC	Susceptible	Other	USA
lofgren_bird	SRR16539770	USGS_27721_1_KS	Susceptible	Other	USA
lofgren_bird	SRR16539771	USGS_27717_1_WA	Susceptible	Other	USA
lofgren_bird	SRR16539772	USGS_27562_1_MD	Susceptible	Other	USA
lofgren_bird	SRR16539773	USGS_27540_1_ME	Susceptible	Other	USA
lofgren_bird	SRR16539774	USGS_27539_1_ME	Susceptible	Other	USA
lofgren_bird	SRR16539775	USGS_27510_1_FL	Susceptible	Other	USA
lofgren_bird	SRR16539776	USGS_26879_1_WI	Susceptible	Other	USA
lofgren_bird	SRR16539777	USGS_26080_3_WA	Susceptible	Other	USA
lofgren_bird	SRR16539778	USGS_26835_1_MI	Susceptible	Other	USA
lofgren_bird	SRR16539779	USGS_26829_2_WI	Susceptible	Other	USA
lofgren_bird	SRR16539780	USGS_26829_1_WI	Susceptible	Other	USA
lofgren_bird	SRR16539781	USGS_26707_2_ND	Susceptible	Other	USA
lofgren_bird	SRR16539782	USGS_26696_2_WI	Susceptible	Other	USA
lofgren_bird	SRR16539783	USGS_26696_1_WI	Susceptible	Other	USA
lofgren_bird	SRR16539784	USGS_26655_4_WI	Susceptible	Other	USA
lofgren_bird	SRR16539785	USGS_26624_4_OH	Susceptible	Other	USA
lofgren_bird	SRR16539786	USGS_26624_1_OH	Susceptible	Other	USA
lofgren_bird	SRR16539787	USGS_26528_1_WI	Susceptible	Other	USA
lofgren_bird	SRR16539788	USGS_26080_10_WA	Susceptible	Other	USA
lofgren_bird	SRR16539789	USGS_26516_1_IL	Susceptible	Other	USA
lofgren_bird	SRR16539790	USGS_26501_1_MN	Susceptible	Other	USA
lofgren_bird	SRR16539791	USGS_26222_1_NV	Susceptible	Other	USA
lofgren_bird	SRR16539792	USGS_26218_3_MT	Susceptible	Other	USA
lofgren_bird	SRR16539793	USGS_26218_2_MT	Susceptible	Other	USA
lofgren_bird	SRR16539794	USGS_26218_1_MT	Susceptible	Other	USA
lofgren_bird	SRR16539795	USGS_26201_1_WA	Susceptible	Other	USA
lofgren_bird	SRR16539796	USGS_26113_1_WA	Susceptible	Other	USA
lofgren_bird	SRR16539797	USGS_26090_8_WA	Susceptible	Other	USA
lofgren_pbio	SRR12763082	A_fum_Oryx_1	Unknown	Unknown	USA
lofgren_pbio	SRR12763084	A_fum_Moose_3_1_2	Unknown	Unknown	USA
lofgren_pbio	SRR12763085	A_fum_Mg18-1	Unknown	Unknown	USA
lofgren_pbio	SRR14584221	A_fum_COH_913	Unknown	Unknown	USA
lofgren_pbio	SRR14584222	A_fum_COH_885	Unknown	Unknown	USA
lofgren_pbio	SRR14584223	A_fum_COH_880	Unknown	Unknown	USA
lofgren_pbio	SRR14584224	A_fum_COH_762	Unknown	Unknown	USA
lofgren_pbio	SRR14584225	A_fum_COH_694	Unknown	Unknown	USA
lofgren_pbio	SRR14584226	A_fum_COH_400	Unknown	Unknown	USA
lofgren_pbio	SRR14584227	A_fum_COH_371	Unknown	Unknown	USA
lofgren_pbio	SRR12763102	A_fum_B8783_CDC-17	Unknown	Unknown	USA
lofgren_pbio	SRR14584228	A_fum_B7594CDC_27	Unknown	Unknown	USA
lofgren_pbio	SRR14584229	A_fum_B7586_CDC-30	Unknown	Unknown	USA
lofgren_pbio	SRR14584230	A_fum_B7518_CDC-26	Unknown	Unknown	USA
lofgren_pbio	SRR14584232	A_fum_B7444_CDC-7	Unknown	Unknown	USA
lofgren_pbio	SRR14584233	A_fum_B72911_CDC-15	Unknown	Unknown	USA
lofgren_pbio	SRR14584234	A_fum_B6894CDC_5	Unknown	Unknown	USA
lofgren_pbio	SRR14584235	A_fum_B6893_CDC-4	Unknown	Unknown	USA
lofgren_pbio	SRR14584236	A_fum_B6892_CDC-3	Unknown	Unknown	USA
lofgren_pbio	SRR12763103	A_fum_B5960CDC_29	Unknown	Unknown	USA
lofgren_pbio	SRR12763104	A_fum_B5461_CDC-2	Unknown	Unknown	USA
lofgren_pbio	SRR12763106	A_fum_B5460_CDC-13	Unknown	Unknown	USA
lofgren_pbio	SRR12763107	A_fum_B5289_CDC-25	Unknown	Unknown	USA
lofgren_pbio	SRR12763108	A_fum_B5288_CDC-16	Unknown	Unknown	USA
lofgren_pbio	SRR12763109	A_fum_B5269_CDC-24	Unknown	Unknown	USA
lofgren_pbio	SRR12763110	A_fum_B5259_CDC-23	Unknown	Unknown	USA
lofgren_pbio	SRR12763111	A_fum_B5258CDC_22	Unknown	Unknown	USA
lofgren_pbio	SRR14584237	A_fum_B5257_CDC-28	Unknown	Unknown	USA
lofgren_pbio	SRR12763112	A_fum_B5224_CDC-21	Unknown	Unknown	USA
lofgren_pbio	SRR12763113	A_fum_B1821_CDC-8	Unknown	Unknown	USA
lofgren_pbio	SRR12763114	A_fum_B10540_CDC-20	Unknown	Unknown	USA
lofgren_pbio	SRR14584238	A_fum_AZTEC_9_222	Unknown	Unknown	USA
lofgren_pbio	SRR14584239	A_fum_AZTEC_8_224	Unknown	Unknown	USA
lofgren_pbio	SRR14584240	A_fum_AZTEC_7_225	Unknown	Unknown	USA
lofgren_pbio	SRR14584241	A_fum_AZTEC_6_232	Unknown	Unknown	USA
lofgren_pbio	SRR14584244	A_fum_AZTEC_4_250	Unknown	Unknown	USA
lofgren_pbio	SRR14584245	A_fum_AZTEC_3_226	Unknown	Unknown	USA
lofgren_pbio	SRR14584246	A_fum_AZTEC_2_251	Unknown	Unknown	USA
lofgren_pbio	SRR14584247	A_fum_AZTEC_18_233	Unknown	Unknown	USA
lofgren_pbio	SRR14584248	A_fum_AZTEC_17_234	Unknown	Unknown	USA
lofgren_pbio	SRR14584249	A_fum_AZTEC_14_484	Unknown	Unknown	USA
lofgren_pbio	SRR14584250	A_fum_AZTEC_13_751	Unknown	Unknown	USA
lofgren_pbio	SRR14584251	A_fum_AZTEC_12_128	Unknown	Unknown	USA
lofgren_pbio	SRR14584252	A_fum_AZTEC_11_1066	Unknown	Unknown	USA
lofgren_pbio	SRR14584254	A_fum_AZTEC_10_245	Unknown	Unknown	USA
lofgren_pbio	SRR12763115	A_fum_AFUG_100413-0667	Unknown	Unknown	USA
lofgren_pbio	SRR12763117	A_fum_AFUG_082015-1200	Unknown	Unknown	USA
lofgren_pbio	SRR12763118	A_fum_AFUG_031815-1869	Unknown	Unknown	USA
lofgren_pbio	SRR12763119	A_fum_AFIS1435CDC_6	Unknown	Unknown	USA
lofgren_pbio	SRR12763120	A_fum_AFIS_23107_CDC-12	Unknown	Unknown	USA
lofgren_pbio	SRR12763121	A_fum_AFIS_2302_CDC-18	Unknown	Unknown	USA
lofgren_pbio	SRR14584255	A_fum_AFIS_2101_CDC-1	Unknown	Unknown	USA
lofgren_pbio	SRR12763122	A_fum_AFIS_13708_CDC-14	Unknown	Unknown	USA
lofgren_pbio	SRR14584256	A_fum_AF106-6_9	Unknown	Unknown	USA
lofgren_pbio	SRR14584257	A_fum_AF106-6_5	Unknown	Unknown	USA
lofgren_pbio	SRR14584218	A_fum_AF106-6_3	Unknown	Unknown	USA
lofgren_pbio	SRR14584219	A_fum_AF106-6_2	Unknown	Unknown	USA
lofgren_pbio	SRR12763086	A_fum_AF1001_15	Unknown	Unknown	USA
lofgren_pbio	SRR12763087	A_fum_AF100-9B	Unknown	Unknown	USA
lofgren_pbio	SRR12763088	A_fum_AF100-8B	Unknown	Unknown	USA
lofgren_pbio	SRR12763089	A_fum_AF100-7B	Unknown	Unknown	USA
lofgren_pbio	SRR12763090	A_fum_AF100-6B	Unknown	Unknown	USA
lofgren_pbio	SRR12763091	A_fum_AF100-5B	Unknown	Unknown	USA
lofgren_pbio	SRR12763092	A_fum_AF100-4B	Unknown	Unknown	USA
lofgren_pbio	SRR12763093	A_fum_AF100-3B	Unknown	Unknown	USA
lofgren_pbio	SRR12763095	A_fum_AF100-2B	Unknown	Unknown	USA
lofgren_pbio	SRR12763096	A_fum_AF100-12_9	Unknown	Unknown	USA
lofgren_pbio	SRR14584258	A_fum_AF100-12_8	Unknown	Unknown	USA
lofgren_pbio	SRR12763123	A_fum_AF100-12_7G	Unknown	Unknown	USA
lofgren_pbio	SRR12763124	A_fum_AF100-12_7	Unknown	Unknown	USA
lofgren_pbio	SRR12763125	A_fum_AF100-12_5	Unknown	Unknown	USA
lofgren_pbio	SRR14584259	A_fum_AF100-12_43	Unknown	Unknown	USA
lofgren_pbio	SRR14584260	A_fum_AF100-12_42	Unknown	Unknown	USA
lofgren_pbio	SRR14584261	A_fum_AF100-12_40	Unknown	Unknown	USA
lofgren_pbio	SRR14584262	A_fum_AF100-12_4	Unknown	Unknown	USA
lofgren_pbio	SRR12763126	A_fum_AF100-12_3G	Unknown	Unknown	USA
lofgren_pbio	SRR14584263	A_fum_AF100-12_39	Unknown	Unknown	USA
lofgren_pbio	SRR14584265	A_fum_AF100-12_38	Unknown	Unknown	USA
lofgren_pbio	SRR12763076	A_fum_AF100-12_37	Unknown	Unknown	USA
lofgren_pbio	SRR14584266	A_fum_AF100-12_35	Unknown	Unknown	USA
lofgren_pbio	SRR14584267	A_fum_AF100-12_32	Unknown	Unknown	USA
lofgren_pbio	SRR14584268	A_fum_AF100-12_3	Unknown	Unknown	USA
lofgren_pbio	SRR14584269	A_fum_AF100-12_2W	Unknown	Unknown	USA
lofgren_pbio	SRR14584270	A_fum_AF100-12_27	Unknown	Unknown	USA
lofgren_pbio	SRR14584271	A_fum_AF100-12_26	Unknown	Unknown	USA
lofgren_pbio	SRR14584272	A_fum_AF100-12_25	Unknown	Unknown	USA
lofgren_pbio	SRR12763077	A_fum_AF100-12_24	Unknown	Unknown	USA
lofgren_pbio	SRR14584273	A_fum_AF100-12_23	Unknown	Unknown	USA
lofgren_pbio	SRR12763078	A_fum_AF100-12_21	Unknown	Unknown	USA
lofgren_pbio	SRR12763079	A_fum_AF100-12_2	Unknown	Unknown	USA
lofgren_pbio	SRR14584274	A_fum_AF100-12_18	Unknown	Unknown	USA
lofgren_pbio	SRR14584215	A_fum_AF100-12_17	Unknown	Unknown	USA
lofgren_pbio	SRR14584216	A_fum_AF100-12_13	Unknown	Unknown	USA
lofgren_pbio	SRR12763083	A_fum_AF100-12_10	Unknown	Unknown	USA
lofgren_pbio	SRR14584217	A_fum_AF100-11C	Unknown	Unknown	USA
lofgren_pbio	SRR12763094	A_fum_AF100-11B	Unknown	Unknown	USA
lofgren_pbio	SRR12763105	A_fum_AF100-11A	Unknown	Unknown	USA
lofgren_pbio	SRR12763116	A_fum_AF100-11_3	Unknown	Unknown	USA
lofgren_pbio	SRR14584220	A_fum_AF100-10C	Unknown	Unknown	USA
lofgren_pbio	SRR12763127	A_fum_AF100-10B	Unknown	Unknown	USA
lofgren_pbio	SRR14584231	A_fum_AF100-10A	Unknown	Unknown	USA
lofgren_pbio	SRR12763128	A_fum_AF100-10_5	Unknown	Unknown	USA
lofgren_pbio	SRR12763097	A_fum_AF100-1_8	Unknown	Unknown	USA
lofgren_pbio	SRR14584243	A_fum_AF100-1_4	Unknown	Unknown	USA
lofgren_pbio	SRR12763098	A_fum_AF100-1_3	Unknown	Unknown	USA
lofgren_pbio	SRR12763099	A_fum_AF100-1_24	Unknown	Unknown	USA
lofgren_pbio	SRR14584253	A_fum_AF100-1_20_OE	Unknown	Unknown	USA
lofgren_pbio	SRR12763100	A_fum_AF100-1_20_C	Unknown	Unknown	USA
lofgren_pbio	SRR14584264	A_fum_AF100-1_18	Unknown	Unknown	USA
lofgren_pbio	SRR12763101	A_fum_AF100-1_14	Unknown	Unknown	USA
lofgren_pbio	SRR14584275	A_fum_AF100-1_11	Unknown	Unknown	USA
lofgren_pbio	SRR12763081	A_fum_84_NIH	Unknown	Unknown	USA
lofgren_pbio	SRR12763080	A_fum_204NB-8	Unknown	Unknown	USA
lofgren_pbio	SRR14584276	A_fum_117535A-1.1	Unknown	Unknown	USA
out	Afis_SRR11363404	Afis_SRR11363404	Unknown	Unknown	other
out	Afis_SRR11363405	Afis_SRR11363405	Unknown	Unknown	other
out	Aoer_SRR11363406	Aoer_SRR11363406	Unknown	Unknown	other
rhodes	ERR9791571	C1	Resistant	Environmental	UK
rhodes	ERR9791572	C2	Resistant	Environmental	UK
rhodes	ERR9791573	C3	Resistant	Environmental	UK
rhodes	ERR9791574	C4	Resistant	Environmental	UK
rhodes	ERR9791575	C5	Resistant	Environmental	UK
rhodes	ERR9791576	C6	Resistant	Environmental	UK
rhodes	ERR9791577	C7	Resistant	Environmental	UK
rhodes	ERR9791578	C8	Resistant	Environmental	UK
rhodes	ERR9791579	C10	Resistant	Environmental	UK
rhodes	ERR9791580	C11	Resistant	Environmental	UK
rhodes	ERR9791581	C12	Resistant	Environmental	UK
rhodes	ERR9791582	C13	Resistant	Environmental	UK
rhodes	ERR9791583	C14	Resistant	Environmental	UK
rhodes	ERR9791584	C15	Resistant	Environmental	UK
rhodes	ERR9791585	C16	Resistant	Environmental	UK
rhodes	ERR9791586	C17	Resistant	Environmental	UK
rhodes	ERR9791587	C18	Resistant	Environmental	UK
rhodes	ERR9791588	C19	Resistant	Environmental	UK
rhodes	ERR9791589	C20	Resistant	Environmental	UK
rhodes	ERR9791590	C21	Resistant	Environmental	UK
rhodes	ERR9791591	C22	Resistant	Environmental	UK
rhodes	ERR9791592	C23	Resistant	Environmental	UK
rhodes	ERR9791593	C24	Resistant	Environmental	UK
rhodes	ERR9791594	C25	Resistant	Environmental	UK
rhodes	ERR9791595	C26	Resistant	Environmental	UK
rhodes	ERR9791596	C27	Resistant	Environmental	UK
rhodes	ERR9791597	C28	Resistant	Environmental	UK
rhodes	ERR9791598	C29	Resistant	Environmental	UK
rhodes	ERR9791599	C30	Resistant	Environmental	UK
rhodes	ERR9791600	C31	Resistant	Environmental	UK
rhodes	ERR9791601	C32	Resistant	Clinical	UK
rhodes	ERR9791602	C33	Resistant	Clinical	UK
rhodes	ERR9791603	C34	Susceptible	Clinical	UK
rhodes	ERR9791604	C35	Susceptible	Clinical	UK
rhodes	ERR9791605	C36	Susceptible	Clinical	UK
rhodes	ERR9791606	C37	Susceptible	Clinical	UK
rhodes	ERR9791607	C38	Susceptible	Clinical	UK
rhodes	ERR9791608	C39	Susceptible	Clinical	UK
rhodes	ERR9791609	C40	Susceptible	Clinical	UK
rhodes	ERR9791610	C41	Susceptible	Clinical	UK
rhodes	ERR9791611	C42	Susceptible	Clinical	UK
rhodes	ERR9791612	C43	Susceptible	Clinical	UK
rhodes	ERR9791613	C44	Susceptible	Clinical	UK
rhodes	ERR9791614	C45	Susceptible	Clinical	UK
rhodes	ERR9791615	C46	Susceptible	Clinical	UK
rhodes	ERR9791616	C47	Susceptible	Clinical	UK
rhodes	ERR9791617	C48	Susceptible	Clinical	UK
rhodes	ERR9791618	C49	Susceptible	Clinical	UK
rhodes	ERR9791619	C50	Susceptible	Clinical	UK
rhodes	ERR9791620	C51	Susceptible	Clinical	UK
rhodes	ERR9791621	C52	Susceptible	Clinical	UK
rhodes	ERR9791622	C53	Susceptible	Clinical	UK
rhodes	ERR9791623	C54	Susceptible	Clinical	UK
rhodes	ERR9791624	C55	Susceptible	Clinical	UK
rhodes	ERR9791625	C56	Susceptible	Clinical	UK
rhodes	ERR9791626	C57	Susceptible	Clinical	UK
rhodes	ERR9791627	C58	Susceptible	Clinical	UK
rhodes	ERR9791628	C59	Susceptible	Clinical	UK
rhodes	ERR9791629	C60	Susceptible	Clinical	UK
rhodes	ERR9791630	C61	Susceptible	Clinical	UK
rhodes	ERR9791631	C62	Susceptible	Clinical	UK
rhodes	ERR9791632	C63	Susceptible	Clinical	UK
rhodes	ERR9791633	C64	Susceptible	Clinical	UK
rhodes	ERR9791634	C65	Susceptible	Clinical	UK
rhodes	ERR9791635	C66	Susceptible	Clinical	UK
rhodes	ERR9791636	C67	Susceptible	Clinical	UK
rhodes	ERR9791637	C68	Susceptible	Clinical	UK
rhodes	ERR9791638	C69	Susceptible	Clinical	UK
rhodes	ERR9791639	C70	Susceptible	Clinical	UK
rhodes	ERR9791640	C71	Susceptible	Clinical	UK
rhodes	ERR9791641	C72	Susceptible	Clinical	UK
rhodes	ERR9791642	C73	Susceptible	Clinical	UK
rhodes	ERR9791643	C74	Susceptible	Clinical	UK
rhodes	ERR9791644	C75	Susceptible	Clinical	UK
rhodes	ERR9791645	C76	Susceptible	Clinical	UK
rhodes	ERR9791646	C77	Susceptible	Clinical	UK
rhodes	ERR9791647	C78	Unknown	Environmental	UK
rhodes	ERR9791648	C79	Unknown	Environmental	UK
rhodes	ERR9791649	C80	Unknown	Environmental	UK
rhodes	ERR9791650	C81	Susceptible	Clinical	UK
rhodes	ERR9791651	C82	Resistant	Clinical	UK
rhodes	ERR9791652	C83	Resistant	Clinical	UK
rhodes	ERR9791653	C84	Resistant	Clinical	UK
rhodes	ERR9791654	C85	Unknown	Environmental	UK
rhodes	ERR9791655	C86	Unknown	Environmental	UK
rhodes	ERR9791656	C87	Unknown	Environmental	UK
rhodes	ERR9791657	C88	Unknown	Environmental	UK
rhodes	ERR9791658	C89	Unknown	Environmental	UK
rhodes	ERR9791659	C91	Unknown	Environmental	UK
rhodes	ERR9791660	C92	Unknown	Environmental	UK
rhodes	ERR9791661	C93	Unknown	Environmental	UK
rhodes	ERR9791662	C95	Unknown	Environmental	UK
rhodes	ERR9791663	C96	Unknown	Environmental	UK
rhodes	ERR9791664	C99	Resistant	Clinical	UK
rhodes	ERR9791665	C100	Resistant	Clinical	UK
rhodes	ERR9791666	C103	Susceptible	Clinical	UK
rhodes	ERR9791667	C104	Resistant	Clinical	UK
rhodes	ERR9791668	C105	Resistant	Clinical	UK
rhodes	ERR9791669	C106	Resistant	Clinical	UK
rhodes	ERR9791670	C107	Susceptible	Clinical	UK
rhodes	ERR9791671	C108	Resistant	Clinical	UK
rhodes	ERR9791672	C109	Resistant	Clinical	UK
rhodes	ERR9791673	C110	Resistant	Clinical	UK
rhodes	ERR9791674	C111	Resistant	Clinical	UK
rhodes	ERR9791675	C112	Resistant	Clinical	UK
rhodes	ERR9791676	C113	Susceptible	Clinical	UK
rhodes	ERR9791677	C114	Resistant	Clinical	UK
rhodes	ERR9791678	C115	Resistant	Clinical	UK
rhodes	ERR9791679	C117	Susceptible	Clinical	UK
rhodes	ERR9791680	C118	Resistant	Clinical	UK
rhodes	ERR9791681	C119	Resistant	Clinical	UK
rhodes	ERR9791682	C120	Resistant	Clinical	UK
rhodes	ERR9791683	C121	Resistant	Clinical	UK
rhodes	ERR9791684	C122	Resistant	Clinical	UK
rhodes	ERR9791685	C123	Resistant	Clinical	UK
rhodes	ERR9791686	C124	Resistant	Clinical	UK
rhodes	ERR9791687	C125	Resistant	Clinical	UK
rhodes	ERR9791688	C126	Resistant	Clinical	UK
rhodes	ERR9791689	C127	Resistant	Clinical	UK
rhodes	ERR9791690	C128	Resistant	Clinical	UK
rhodes	ERR9791691	C129	Resistant	Clinical	UK
rhodes	ERR9791692	C130	Resistant	Clinical	UK
rhodes	ERR9791693	C131	Resistant	Clinical	UK
rhodes	ERR9791694	C132	Resistant	Clinical	UK
rhodes	ERR9791695	C133	Resistant	Clinical	UK
rhodes	ERR9791696	C134	Resistant	Clinical	UK
rhodes	ERR9791697	C135	Resistant	Clinical	UK
rhodes	ERR9791698	C136	Resistant	Clinical	UK
rhodes	ERR9791699	C137	Resistant	Clinical	UK
rhodes	ERR9791700	C138	Resistant	Clinical	UK
rhodes	ERR9791701	C139	Resistant	Clinical	UK
rhodes	ERR9791702	C140	Resistant	Clinical	UK
rhodes	ERR9791703	C141	Resistant	Clinical	UK
rhodes	ERR9791704	C142	Resistant	Clinical	UK
rhodes	ERR9791705	C143	Resistant	Clinical	UK
rhodes	ERR9791706	C144	Resistant	Clinical	UK
rhodes	ERR9791707	C145	Resistant	Clinical	UK
rhodes	ERR9791708	C146	Susceptible	Clinical	UK
rhodes	ERR9791709	C147	Susceptible	Clinical	UK
rhodes	ERR9791710	C148	Susceptible	Clinical	UK
rhodes	ERR9791711	C149	Resistant	Clinical	UK
rhodes	ERR9791712	C150	Resistant	Clinical	UK
rhodes	ERR9791713	C151	Resistant	Clinical	UK
rhodes	ERR9791714	C152	Susceptible	Clinical	UK
rhodes	ERR9791715	C153	Susceptible	Clinical	UK
rhodes	ERR9791716	C154	Susceptible	Clinical	UK
rhodes	ERR9791717	C155	Resistant	Clinical	UK
rhodes	ERR9791718	C156	Resistant	Clinical	UK
rhodes	ERR9791719	C157	Resistant	Clinical	UK
rhodes	ERR9791720	C158	Resistant	Clinical	UK
rhodes	ERR9791721	C159	Resistant	Clinical	UK
rhodes	ERR9791722	C160	Resistant	Clinical	UK
rhodes	ERR9791723	C161	Resistant	Clinical	UK
rhodes	ERR9791724	C162	Resistant	Clinical	UK
rhodes	ERR9791725	C163	Resistant	Clinical	UK
rhodes	ERR9791726	C164	Resistant	Clinical	UK
rhodes	ERR9791727	C165	Resistant	Clinical	UK
rhodes	ERR9791728	C166	Susceptible	Clinical	UK
rhodes	ERR9791729	C167	Susceptible	Clinical	UK
rhodes	ERR9791730	C168	Resistant	Clinical	UK
rhodes	ERR9791731	C169	Susceptible	Clinical	UK
rhodes	ERR9791732	C170	Susceptible	Clinical	UK
rhodes	ERR9791733	C171	Resistant	Clinical	UK
rhodes	ERR9791734	C172	Susceptible	Clinical	UK
rhodes	ERR9791735	C173	Susceptible	Clinical	UK
rhodes	ERR9791736	C174	Susceptible	Clinical	UK
rhodes	ERR9791737	C175	Susceptible	Clinical	UK
rhodes	ERR9791738	C176	Susceptible	Clinical	UK
rhodes	ERR9791739	C177	Susceptible	Clinical	UK
rhodes	ERR9791740	C178	Susceptible	Clinical	UK
rhodes	ERR9791741	C179	Susceptible	Clinical	UK
rhodes	ERR9791742	C180	Susceptible	Clinical	UK
rhodes	ERR9791743	C181	Susceptible	Clinical	UK
rhodes	ERR9791744	C182	Susceptible	Clinical	UK
rhodes	ERR9791745	C183	Susceptible	Clinical	UK
rhodes	ERR9791746	C184	Susceptible	Clinical	UK
rhodes	ERR9791747	C185	Susceptible	Clinical	UK
rhodes	ERR9791748	C186	Susceptible	Clinical	UK
rhodes	ERR9791749	C187	Susceptible	Clinical	UK
rhodes	ERR9791750	C188	Susceptible	Clinical	UK
rhodes	ERR9791751	C189	Resistant	Clinical	UK
rhodes	ERR9791752	C190	Susceptible	Clinical	UK
rhodes	ERR9791753	C191	Susceptible	Clinical	UK
rhodes	ERR9791754	C220	Susceptible	Environmental	UK
rhodes	ERR9791755	C221	Susceptible	Environmental	UK
rhodes	ERR9791756	C222	Susceptible	Environmental	UK
rhodes	ERR9791757	C223	Susceptible	Environmental	UK
rhodes	ERR9791758	C246	Susceptible	Environmental	UK
rhodes	ERR9791759	C272	Susceptible	Environmental	UK
rhodes	ERR9791760	C275	Susceptible	Environmental	UK
rhodes	ERR9791761	C341	Resistant	Environmental	UK
rhodes	ERR9791762	C342	Resistant	Environmental	UK
rhodes	ERR9791763	C343	Susceptible	Environmental	UK
rhodes	ERR9791764	C344	Susceptible	Environmental	UK
rhodes	ERR9791765	C345	Susceptible	Environmental	UK
rhodes	ERR9791766	C346	Susceptible	Environmental	UK
rhodes	ERR9791767	C354	Resistant	Clinical	UK
rhodes	ERR9791768	C355	Resistant	Clinical	UK
rhodes	ERR9791769	C356	Susceptible	Clinical	UK
rhodes	ERR9791770	C357	Unknown	Environmental	UK
rhodes	ERR9791771	C358	Unknown	Environmental	UK
rhodes	ERR9791772	C359	Resistant	Clinical	UK
rhodes	ERR9791773	C360	Unknown	Environmental	UK
rhodes	ERR9791774	C361	Unknown	Clinical	UK
rhodes	ERR9791775	C362	Susceptible	Clinical	UK
rhodes	ERR9791776	C363	Susceptible	Clinical	UK
rhodes	ERR9791777	C364	Resistant	Environmental	UK
rhodes	ERR9791778	C365	Resistant	Environmental	UK
rhodes	ERR9791779	C366	Resistant	Environmental	UK
rhodes	ERR9791780	C367	Susceptible	Environmental	UK
rhodes	ERR9791781	C368	Resistant	Environmental	UK
rhodes	ERR9791782	C369	Susceptible	Environmental	UK
shelton	ERR12374153	E288/SS18-005-02-1/4_2o	Resistant	Environmental	UK																											2023-12-19T12:32:51Z	2023-12-19T12:32:51Z	Aspergillus fumigatus	United Kingdom
shelton	ERR12374154	E289/SS18-005-02-2/4	Unknown	Environmental	UK																											2023-12-19T12:32:51Z	2023-12-19T12:32:51Z	Aspergillus fumigatus	United Kingdom
shelton	ERR12374155	E290/SS18-007-02-1/4	Unknown	Environmental	UK																											2023-12-19T12:32:51Z	2023-12-19T12:32:51Z	Aspergillus fumigatus	United Kingdom
shelton	ERR12374156	E291/SS18-007-02-4/4_1o	Resistant	Environmental	UK																											2023-12-19T12:32:51Z	2023-12-19T12:32:51Z	Aspergillus fumigatus	United Kingdom
shelton	ERR12374157	E292/SS18-013-01-1/8	Unknown	Environmental	UK																											2023-12-19T12:32:51Z	2023-12-19T12:32:51Z	Aspergillus fumigatus	United Kingdom
shelton	ERR12374158	E293/SS18-013-01-7/8_2o	Resistant	Environmental	UK																											2023-12-19T12:32:51Z	2023-12-19T12:32:51Z	Aspergillus fumigatus	United Kingdom
shelton	ERR12374159	E294/SS18-040-01-1/17	Unknown	Environmental	UK																											2023-12-19T12:32:51Z	2023-12-19T12:32:51Z	Aspergillus fumigatus	United Kingdom
shelton	ERR12374160	E296/SS18-040-01-17/17_2o	Resistant	Environmental	UK																											2023-12-19T12:32:51Z	2023-12-19T12:32:51Z	Aspergillus fumigatus	United Kingdom
shelton	ERR12374161	E298/SS18-056-02-1/6_2o	Resistant	Environmental	UK																											2023-12-19T12:32:51Z	2023-12-19T12:32:51Z	Aspergillus fumigatus	United Kingdom
shelton	ERR12374162	E299/SS18-056-02-2/6	Unknown	Environmental	UK																											2023-12-19T12:32:51Z	2023-12-19T12:32:51Z	Aspergillus fumigatus	United Kingdom
shelton	ERR12374163	E300/SS18-056-02-3/6	Unknown	Environmental	UK																											2023-12-19T12:32:51Z	2023-12-19T12:32:51Z	Aspergillus fumigatus	United Kingdom
shelton	ERR12374164	E302/SS18-056-02-4/6_2o	Resistant	Environmental	UK																											2023-12-19T12:32:51Z	2023-12-19T12:32:51Z	Aspergillus fumigatus	United Kingdom
shelton	ERR12374165	E304/SS18-056-02-5/6_2o	Resistant	Environmental	UK																											2023-12-19T12:32:51Z	2023-12-19T12:32:51Z	Aspergillus fumigatus	United Kingdom
shelton	ERR12374166	E305/SS18-056-02-6/6_1o	Resistant	Environmental	UK																											2023-12-19T12:32:51Z	2023-12-19T12:32:51Z	Aspergillus fumigatus	United Kingdom
shelton	ERR12374167	E306/SS18-068-01-1/6	Unknown	Environmental	UK																											2023-12-19T12:32:51Z	2023-12-19T12:32:51Z	Aspergillus fumigatus	United Kingdom
shelton	ERR12374168	E307/SS18-068-01-2/6_1o	Resistant	Environmental	UK																											2023-12-19T12:32:51Z	2023-12-19T12:32:51Z	Aspergillus fumigatus	United Kingdom
shelton	ERR12374169	E309/SS18-068-01-3/6_2o	Resistant	Environmental	UK																											2023-12-19T12:32:51Z	2023-12-19T12:32:51Z	Aspergillus fumigatus	United Kingdom
shelton	ERR12374170	E311/SS18-075-01-1/2	Unknown	Environmental	UK																											2023-12-19T12:32:51Z	2023-12-19T12:32:51Z	Aspergillus fumigatus	United Kingdom
shelton	ERR12374171	E312/SS18-075-01-2/2_1o	Resistant	Environmental	UK																											2023-12-19T12:32:51Z	2023-12-19T12:32:51Z	Aspergillus fumigatus	United Kingdom
shelton	ERR12374172	E313/SS18-082-01-1/8	Unknown	Environmental	UK																											2023-12-19T12:32:51Z	2023-12-19T12:32:51Z	Aspergillus fumigatus	United Kingdom
shelton	ERR12374173	E315/SS18-082-01-3/8_2o	Resistant	Environmental	UK																											2023-12-19T12:32:51Z	2023-12-19T12:32:51Z	Aspergillus fumigatus	United Kingdom
shelton	ERR12374174	E316/SS18-082-01-4/8_1o	Resistant	Environmental	UK																											2023-12-19T12:32:51Z	2023-12-19T12:32:51Z	Aspergillus fumigatus	United Kingdom
shelton	ERR12374175	E318/SS18-082-01-5/8_2o	Resistant	Environmental	UK																											2023-12-19T12:32:51Z	2023-12-19T12:32:51Z	Aspergillus fumigatus	United Kingdom
shelton	ERR12374176	E322/SS18-082-01-8/8_2o	Resistant	Environmental	UK																											2023-12-19T12:32:51Z	2023-12-19T12:32:51Z	Aspergillus fumigatus	United Kingdom
shelton	ERR12374177	E323/SS18-084-02-1/2	Unknown	Environmental	UK																											2023-12-19T12:32:51Z	2023-12-19T12:32:51Z	Aspergillus fumigatus	United Kingdom
shelton	ERR12374178	E325/SS18-084-02-2/2_2o	Resistant	Environmental	UK																											2023-12-19T12:32:51Z	2023-12-19T12:32:51Z	Aspergillus fumigatus	United Kingdom
shelton	ERR12374179	E326/SS18-085-01-1/3	Unknown	Environmental	UK																											2023-12-19T12:32:51Z	2023-12-19T12:32:51Z	Aspergillus fumigatus	United Kingdom
shelton	ERR12374180	E327/SS18-085-01-2/3_1o	Resistant	Environmental	UK																											2023-12-19T12:32:51Z	2023-12-19T12:32:51Z	Aspergillus fumigatus	United Kingdom
shelton	ERR12374181	E329/SS18-177-02-2/4	Resistant	Environmental	UK																											2023-12-19T12:32:51Z	2023-12-19T12:32:51Z	Aspergillus fumigatus	United Kingdom
shelton	ERR12374182	E342/SS18-193-02-1/3_1o	Resistant	Environmental	UK																											2023-12-19T12:32:51Z	2023-12-19T12:32:51Z	Aspergillus fumigatus	United Kingdom
shelton	ERR12374183	E343/SS18-193-02-2/3_1o	Susceptible	Environmental	UK																											2023-12-19T12:32:51Z	2023-12-19T12:32:51Z	Aspergillus fumigatus	United Kingdom
shelton	ERR12374184	E344/SS18-193-02-3/3	Unknown	Environmental	UK																											2023-12-19T12:32:51Z	2023-12-19T12:32:51Z	Aspergillus fumigatus	United Kingdom
shelton	ERR12374185	E345/SS18-202-02-1/19	Unknown	Environmental	UK																											2023-12-19T12:32:51Z	2023-12-19T12:32:51Z	Aspergillus fumigatus	United Kingdom
shelton	ERR12374186	E347/SS18-202-02-16/19_2o	Resistant	Environmental	UK																											2023-12-19T12:32:51Z	2023-12-19T12:32:51Z	Aspergillus fumigatus	United Kingdom
shelton	ERR12374187	E349/SS18-204-01-12/16_2o	Unknown	Environmental	UK																											2023-12-19T12:32:51Z	2023-12-19T12:32:51Z	Aspergillus fumigatus	United Kingdom
shelton	ERR12374188	E350/SS18-204-01-1/16	Unknown	Environmental	UK																											2023-12-19T12:32:51Z	2023-12-19T12:32:51Z	Aspergillus fumigatus	United Kingdom
shelton	ERR12374189	E351/SS18-204-01-2/16	Unknown	Environmental	UK																											2023-12-19T12:32:51Z	2023-12-19T12:32:51Z	Aspergillus fumigatus	United Kingdom
shelton	ERR12374190	E352/SS18-204-01-3/16	Unknown	Environmental	UK																											2023-12-19T12:32:51Z	2023-12-19T12:32:51Z	Aspergillus fumigatus	United Kingdom
shelton	ERR12374191	E353/SS18-204-01-6/16_1o	Resistant	Environmental	UK																											2023-12-19T12:32:51Z	2023-12-19T12:32:51Z	Aspergillus fumigatus	United Kingdom
shelton	ERR12374192	E355/SS18-204-01-7/16_2o	Resistant	Environmental	UK																											2023-12-19T12:32:51Z	2023-12-19T12:32:51Z	Aspergillus fumigatus	United Kingdom
shelton	ERR12374193	E357/SS18-257-01-1/4_2o	Resistant	Environmental	UK																											2023-12-19T12:32:51Z	2023-12-19T12:32:51Z	Aspergillus fumigatus	United Kingdom
shelton	ERR12374194	E359/SS18-261-02-1/8_1o	Resistant	Environmental	UK																											2023-12-19T12:32:51Z	2023-12-19T12:32:51Z	Aspergillus fumigatus	United Kingdom
shelton	ERR12374195	E360/SS18-261-02-2/8	Unknown	Environmental	UK																											2023-12-19T12:32:51Z	2023-12-19T12:32:51Z	Aspergillus fumigatus	United Kingdom
shelton	ERR12374196	E361/SS18-261-02-6/8	Unknown	Environmental	UK																											2023-12-19T12:32:51Z	2023-12-19T12:32:51Z	Aspergillus fumigatus	United Kingdom
shelton	ERR12374197	E363/	Unknown	Environmental	UK																											2023-12-19T12:32:51Z	2023-12-19T12:32:51Z	Aspergillus fumigatus	United Kingdom
shelton	ERR12374198	E364/SS18-278-02-8/8_2o	Resistant	Environmental	UK																											2023-12-19T12:32:51Z	2023-12-19T12:32:51Z	Aspergillus fumigatus	United Kingdom
shelton	ERR12374199	E365/SS18-285-01-1/3_1o	Resistant	Environmental	UK																											2023-12-19T12:32:51Z	2023-12-19T12:32:51Z	Aspergillus fumigatus	United Kingdom
shelton	ERR12374200	E371/SS18-340-01-1/11	Unknown	Environmental	UK																											2023-12-19T12:32:51Z	2023-12-19T12:32:51Z	Aspergillus fumigatus	United Kingdom
shelton	ERR12374201	E372/SS18-340-01-2/11	Unknown	Environmental	UK																											2023-12-19T12:32:51Z	2023-12-19T12:32:51Z	Aspergillus fumigatus	United Kingdom
shelton	ERR12374202	E373/SS18-340-01-7/11_1o	Resistant	Environmental	UK																											2023-12-19T12:32:51Z	2023-12-19T12:32:51Z	Aspergillus fumigatus	United Kingdom
shelton	ERR12374203	E374/SS18-340-01-8/11_2o	Resistant	Environmental	UK																											2023-12-19T12:32:51Z	2023-12-19T12:32:51Z	Aspergillus fumigatus	United Kingdom
shelton	ERR12374204	E376/SS18-381-02-1/2_2o	Resistant	Environmental	UK																											2023-12-19T12:32:51Z	2023-12-19T12:32:51Z	Aspergillus fumigatus	United Kingdom
shelton	ERR12374205	E377/SS18-381-02-2/2	Unknown	Environmental	UK																											2023-12-19T12:32:51Z	2023-12-19T12:32:51Z	Aspergillus fumigatus	United Kingdom
shelton	ERR12374206	E378/SS18-074-02-1/1_2o	Unknown	Environmental	UK																											2023-12-19T12:32:51Z	2023-12-19T12:32:51Z	Aspergillus fumigatus	United Kingdom
shelton	ERR12374207	E379/SS18-139-01-1/1_2o	Resistant	Environmental	UK																											2023-12-19T12:32:51Z	2023-12-19T12:32:51Z	Aspergillus fumigatus	United Kingdom
shelton	ERR12374208	E381/SS18-074-02-1/1_2o	Resistant	Environmental	UK																											2023-12-19T12:32:51Z	2023-12-19T12:32:51Z	Aspergillus fumigatus	United Kingdom
shelton	ERR12374209	E382/SS18-139-01-1/1_2o	Resistant	Environmental	UK																											2023-12-19T12:32:51Z	2023-12-19T12:32:51Z	Aspergillus fumigatus	United Kingdom
shelton	ERR12374210	E383/SS18-143-01-1/1_1o	Resistant	Environmental	UK																											2023-12-19T12:32:51Z	2023-12-19T12:32:51Z	Aspergillus fumigatus	United Kingdom
shelton	ERR12374211	E385/SS18-251-01-1/1_1o	Resistant	Environmental	UK																											2023-12-19T12:32:51Z	2023-12-19T12:32:51Z	Aspergillus fumigatus	United Kingdom
shelton	ERR12374212	E386/SS18-304-01-1/1_1o	Resistant	Environmental	UK																											2023-12-19T12:32:51Z	2023-12-19T12:32:51Z	Aspergillus fumigatus	United Kingdom
shelton	ERR12374213	E387/SS18-375-01-1/1	Unknown	Environmental	UK																											2023-12-19T12:32:51Z	2023-12-19T12:32:51Z	Aspergillus fumigatus	United Kingdom
shelton	ERR12374214	E388/SS18-423-01-1/1_1o	Susceptible	Environmental	UK																											2023-12-19T12:32:51Z	2023-12-19T12:32:51Z	Aspergillus fumigatus	United Kingdom
ZHAO	SRR11977809	IFM47072	Susceptible	Clinical	Japan
ZHAO	SRR11977810	IFM47064	Susceptible	Clinical	Japan
ZHAO	SRR11977811	IFM46896	Susceptible	Clinical	Japan
ZHAO	SRR11977812	IFM46074	Susceptible	Clinical	Japan
ZHAO	SRR11977813	IFM62709	Susceptible	Clinical	Japan
ZHAO	SRR11977814	IFM62686	Susceptible	Clinical	Japan
ZHAO	SRR11977815	IFM62517	Susceptible	Clinical	Japan
ZHAO	SRR11977816	IFM62313	Susceptible	Clinical	Japan
ZHAO	SRR11977817	IFM62153	Susceptible	Clinical	Japan
ZHAO	SRR11977818	IFM61959	Susceptible	Clinical	Japan
ZHAO	SRR11977819	IFM61572	Susceptible	Clinical	Japan
ZHAO	SRR11977820	IFM59987	Susceptible	Clinical	Japan
ZHAO	SRR11977821	IFM41392	Susceptible	Clinical	Japan
ZHAO	SRR11977822	IFM59985	Susceptible	Clinical	Japan
ZHAO	SRR11977823	IFM59972	Susceptible	Clinical	Japan
ZHAO	SRR11977824	IFM59633	Susceptible	Clinical	Japan
ZHAO	SRR11977825	IFM59362	Susceptible	Clinical	Japan
ZHAO	SRR11977826	IFM59359	Susceptible	Clinical	Japan
ZHAO	SRR11977827	IFM59357	Susceptible	Clinical	Japan
ZHAO	SRR11977828	IFM59073	Susceptible	Clinical	Japan
ZHAO	SRR11977829	IFM58524	Susceptible	Clinical	Japan
ZHAO	SRR11977830	IFM58067	Susceptible	Clinical	Japan
ZHAO	SRR11977831	IFM57550	Susceptible	Clinical	Japan
ZHAO	SRR11977832	IFM41368	Susceptible	Clinical	Japan
ZHAO	SRR11977833	IFM57536	Susceptible	Clinical	Japan
ZHAO	SRR11977834	IFM57141	Susceptible	Clinical	Japan
ZHAO	SRR11977835	IFM55369	Susceptible	Clinical	Japan
ZHAO	SRR11977836	IFM54842	Susceptible	Clinical	Japan
ZHAO	SRR11977837	IFM53927	Susceptible	Clinical	Japan
ZHAO	SRR11977838	IFM51978	Susceptible	Clinical	Japan
ZHAO	SRR11977839	IFM51977	Susceptible	Clinical	Japan
ZHAO	SRR11977840	IFM51944	Susceptible	Clinical	Japan
ZHAO	SRR11977841	IFM51746	Susceptible	Clinical	Japan
ZHAO	SRR11977842	IFM51505	Susceptible	Clinical	Japan
ZHAO	SRR11977843	IFM41361	Susceptible	Clinical	Japan
ZHAO	SRR11977844	IFM51357	Susceptible	Clinical	Japan
ZHAO	SRR11977845	IFM51126	Susceptible	Clinical	Japan
ZHAO	SRR11977846	IFM50999	Susceptible	Clinical	Japan
ZHAO	SRR11977847	IFM50997	Susceptible	Clinical	Japan
ZHAO	SRR11977848	IFM50917	Susceptible	Clinical	Japan
ZHAO	SRR11977849	IFM50916	Susceptible	Clinical	Japan
ZHAO	SRR11977850	IFM50669	Susceptible	Clinical	Japan
ZHAO	SRR11977851	IFM50268	Susceptible	Clinical	Japan
ZHAO	SRR11977852	IFM50230	Susceptible	Clinical	Japan
ZHAO	SRR11977853	IFM49896	Susceptible	Clinical	Japan
ZHAO	SRR11977854	IFM41359	Susceptible	Clinical	Japan
ZHAO	SRR11977855	IFM48051	Susceptible	Clinical	Japan
ZHAO	SRR11977856	IFM47475	Susceptible	Clinical	Japan
ZHAO	SRR11977857	IFM47456	Susceptible	Clinical	Japan
ZHAO	SRR11977858	IFM47453	Susceptible	Clinical	Japan
ZHAO	SRR11977859	IFM47450	Susceptible	Clinical	Japan
ZHAO	SRR11977860	IFM47444	Susceptible	Clinical	Japan
ZHAO	SRR11977861	IFM47440	Susceptible	Clinical	Japan
ZHAO	SRR11977862	IFM47437	Susceptible	Clinical	Japan
ZHAO	SRR11977863	IFM47278	Susceptible	Clinical	Japan
ZHAO	SRR11977864	IFM47074	Susceptible	Clinical	Japan
ZHAO	SRR11977865	IFM40819	Susceptible	Clinical	Japan
ZHAO	SRR11977866	IFM40807	Susceptible	Clinical	Japan
ZHAO	SRR12190174	IFM62522	Susceptible	Clinical	Japan
ZHAO	SRR12190175	IFM62241	Susceptible	Clinical	Japan
ZHAO	SRR12190176	IFM61409	Susceptible	Clinical	Japan
ZHAO	SRR12190177	IFM59779	Susceptible	Clinical	Japan
ZHAO	SRR12190178	IFM55548	Susceptible	Clinical	Japan
ZHAO	SRR12190179	IFM52659	Susceptible	Clinical	Japan
ZHAO	SRR12190180	IFM50886	Susceptible	Clinical	Japan
ZHAO	SRR12190181	IFM48627	Susceptible	Clinical	Japan
ZHAO	SRR12190182	IFM47448	Susceptible	Clinical	Japan
ZHAO	SRR12190183	IFM47434	Susceptible	Clinical	Japan

## Sheet: data figure 3
sample	cytB	sdhB	benA	tr34	tr46	msh6
102C11	G	G	T	TTTCATTCGGCTCAGCACACATCCGGACCGCGTGA	G	G
11A2	G	G	A	T	G	C
11A5	G	G	A	T	G	C
11A6	C	A	T	TTTCATTCGGCTCAGCACACATCCGGACCGCGTGA	G	G
1267	G	G	A	T	G	G
13B11	C	G	T	T	GCAACTTTCATTCGGCTCAGCACACATCCGGACCGCGTGATTCTAGA	G
13B9	C	G	T	TTTCATTCGGCTCAGCACACATCCGGACCGCGTGA	G	G
1464	G	G	A	T	G	C
1533	G	G	A	T	G	C
1545	G	G	A	T	G	C
162	G	G	A	T	G	C
16C32	C	G	T|T	T	GCAACTTTCATTCGGCTCAGCACACATCCGGACCGCGTGATTCTAGA	G
1730	G	G	A	T	G	C
18A1	C	G	T	T	GCAACTTTCATTCGGCTCAGCACACATCCGGACCGCGTGATTCTAGA	G
18A2	C	G	T	TTTCATTCGGCTCAGCACACATCCGGACCGCGTGA	G	C
18A3	C	G	T	T	GCAACTTTCATTCGGCTCAGCACACATCCGGACCGCGTGATTCTAGA	G
1945	G	G	A	T	G	C
1976	G	G	A	T	G	C
19B4	C	G	T	T	GCAACTTTCATTCGGCTCAGCACACATCCGGACCGCGTGATTCTAGA	C
2109	G	G	A	T	G	G
2288	G	G	A	T	G	C
2406	G	G	A	T	G	C
25C20	C	G	T	T	GCAACTTTCATTCGGCTCAGCACACATCCGGACCGCGTGATTCTAGA	G
26B5	C	G	T	T	GCAACTTTCATTCGGCTCAGCACACATCCGGACCGCGTGATTCTAGA	G
27C10	C	G	T	T	GCAACTTTCATTCGGCTCAGCACACATCCGGACCGCGTGATTCTAGA	G
29C8	C	G	T	TTTCATTCGGCTCAGCACACATCCGGACCGCGTGA	G	G
33MK1	C	G	T	TTTCATTCGGCTCAGCACACATCCGGACCGCGTGA	G	G
34BR24	G	G	A	T	G	C
35CS28	G	G	A	TTTCATTCGGCTCAGCACACATCCGGACCGCGTGA	G	G
36B7	G	G	T	TTTCATTCGGCTCAGCACACATCCGGACCGCGTGA	G	G
38C31	C	A	T	T	GCAACTTTCATTCGGCTCAGCACACATCCGGACCGCGTGATTCTAGACAACTTTCATTCGGCTCAGCACACATCCGGACCGCGTGATTCTAGA	G
39B10	C	G	T	T	GCAACTTTCATTCGGCTCAGCACACATCCGGACCGCGTGATTCTAGA	G
40A20	G	G	A	T	G	G
40A21	G	G	T	TTTCATTCGGCTCAGCACACATCCGGACCGCGTGA	G	G
40A8	C	G	T	T	GCAACTTTCATTCGGCTCAGCACACATCCGGACCGCGTGATTCTAGA	G
46A23	C	G	T	TTTCATTCGGCTCAGCACACATCCGGACCGCGTGA	G	C
47A8	C	G	T	T	GCAACTTTCATTCGGCTCAGCACACATCCGGACCGCGTGATTCTAGA	G
48A4	G	G	A	T	G	G
48A5	G	G	A	TTTCATTCGGCTCAGCACACATCCGGACCGCGTGA	G	G
48A6	C	G	T	TTTCATTCGGCTCAGCACACATCCGGACCGCGTGA	G	G
4A18	G	G	A	T	G	C
4A19	G	G	A	TTTCATTCGGCTCAGCACACATCCGGACCGCGTGA	G	G
52B4	C	G	A	T	GCAACTTTCATTCGGCTCAGCACACATCCGGACCGCGTGATTCTAGA	G
55C1	G	G	A	T	G	C
55C3	C	G	A	T	GCAACTTTCATTCGGCTCAGCACACATCCGGACCGCGTGATTCTAGA	C
55C4	C	G	T	TTTCATTCGGCTCAGCACACATCCGGACCGCGTGA	G	G
56C17	C	G	T	T	GCAACTTTCATTCGGCTCAGCACACATCCGGACCGCGTGATTCTAGA	G
56C20	C	G	A	T	GCAACTTTCATTCGGCTCAGCACACATCCGGACCGCGTGATTCTAGA	G
58C25	C	G	T	T	GCAACTTTCATTCGGCTCAGCACACATCCGGACCGCGTGATTCTAGA	G
5A16	C	G	T	T	GCAACTTTCATTCGGCTCAGCACACATCCGGACCGCGTGATTCTAGA	G
60C3	C	G	T	TTTCATTCGGCTCAGCACACATCCGGACCGCGTGA	G	G
63C6	C	G	T	T	GCAACTTTCATTCGGCTCAGCACACATCCGGACCGCGTGATTCTAGA	C
66A16	C	G	T	T	GCAACTTTCATTCGGCTCAGCACACATCCGGACCGCGTGATTCTAGA	G
66A3	C	A	T	TTTCATTCGGCTCAGCACACATCCGGACCGCGTGA	G	G
67A2	C	G	T	TTTCATTCGGCTCAGCACACATCCGGACCGCGTGA	G	C
67A3	C	G	T	T	GCAACTTTCATTCGGCTCAGCACACATCCGGACCGCGTGATTCTAGA	G
68A3	C	G	T	T	GCAACTTTCATTCGGCTCAGCACACATCCGGACCGCGTGATTCTAGA	G
69A4	G	G	A	T	G	C
69A5	C	G	T	TTTCATTCGGCTCAGCACACATCCGGACCGCGTGA	G	G
70B28	G	G	A	T	G	G
72A11	C	G	T	T	GCAACTTTCATTCGGCTCAGCACACATCCGGACCGCGTGATTCTAGA	G
72A6	G	G	A	T	G	C
74C8	C	G	T|T	T	GCAACTTTCATTCGGCTCAGCACACATCCGGACCGCGTGATTCTAGA	G
76A18	C	G	T	TTTCATTCGGCTCAGCACACATCCGGACCGCGTGA	G	G
77B14	C	G	T	T	GCAACTTTCATTCGGCTCAGCACACATCCGGACCGCGTGATTCTAGA	G
78C1	G	G	A	T	G	C
78C2	C	G	A	TTTCATTCGGCTCAGCACACATCCGGACCGCGTGA	G	G
79C1	G	G	A	T	G	G
80C17	G	G	A	T	G	C
81C14	G	G	A	T	G	G
81C3	C	G	T	T	GCAACTTTCATTCGGCTCAGCACACATCCGGACCGCGTGATTCTAGA	G
82C21	G	G	A	T	G	C
82C23	G	G	A	TTTCATTCGGCTCAGCACACATCCGGACCGCGTGA	G	G
83C13	G	G	A	T	G	C
84C7	G	G	A	T	G	C
85C12	G	G	A	T	G	G
86C22	G	G	A	T	G	C
87C25	G	G	A	T	G	G
88C19	G	G	A	T	G	C
88C20	G	G	A	TTTCATTCGGCTCAGCACACATCCGGACCGCGTGA	G	G
8C2	G	G	A	T	G	G
93C2	G	G	A	T	G	C
94B6	C	G	T	T	G	G
95A8	G	G	A	T	G	C
96C26	G	G	A	T	G	G
980	G	G	A	T	G	C
98C11	G	G	A	T	G	C
98C12	C	G	T	T	GCAACTTTCATTCGGCTCAGCACACATCCGGACCGCGTGATTCTAGA	G
99B16	C	G	T	T	GCAACTTTCATTCGGCTCAGCACACATCCGGACCGCGTGATTCTAGA	C
9C22	G	G	A	T	G	G
9C23	G	G	A	TTTCATTCGGCTCAGCACACATCCGGACCGCGTGA	G	C
9C24	G	G	A	TTTCATTCGGCTCAGCACACATCCGGACCGCGTGA	G	C
ERR12374153	C	G	T	T	GCAACTTTCATTCGGCTCAGCACACATCCGGACCGCGTGATTCTAGA	G
ERR12374155	G	G	A	TTTCATTCGGCTCAGCACACATCCGGACCGCGTGA	G	G
ERR12374156	G	G	A	T	G	C
ERR12374157	G	G	A	T	G	G
ERR12374158	G	G	A	TTTCATTCGGCTCAGCACACATCCGGACCGCGTGA	G	G
ERR12374159	G	G	A	T	G	C
ERR12374160	G	G	T	TTTCATTCGGCTCAGCACACATCCGGACCGCGTGA	G	G
ERR12374161	G	G	A	TTTCATTCGGCTCAGCACACATCCGGACCGCGTGA	G	G
ERR12374162	G	G	A	T	G	G
ERR12374164	G	G	A	TTTCATTCGGCTCAGCACACATCCGGACCGCGTGA	G	G
ERR12374165	G	G	A	TTTCATTCGGCTCAGCACACATCCGGACCGCGTGA	G	G
ERR12374167	G	G	A	TTTCATTCGGCTCAGCACACATCCGGACCGCGTGA	G	C
ERR12374168	G	G	A	TTTCATTCGGCTCAGCACACATCCGGACCGCGTGA	G	G
ERR12374169	G	G	A	TTTCATTCGGCTCAGCACACATCCGGACCGCGTGA	G	G
ERR12374170	G	G	A	T	G	C
ERR12374172	G	G	A	T	G	G
ERR12374173	G	G	A	TTTCATTCGGCTCAGCACACATCCGGACCGCGTGA	G	G
ERR12374174	G	G	A	TTTCATTCGGCTCAGCACACATCCGGACCGCGTGA	G	G
ERR12374175	G	G	A	TTTCATTCGGCTCAGCACACATCCGGACCGCGTGA	G	G
ERR12374176	G	G	A	TTTCATTCGGCTCAGCACACATCCGGACCGCGTGA	G	G
ERR12374177	G	G	A	TTTCATTCGGCTCAGCACACATCCGGACCGCGTGA	G	C
ERR12374178	G	G	A	TTTCATTCGGCTCAGCACACATCCGGACCGCGTGA	G	G
ERR12374180	G	G	A	TTTCATTCGGCTCAGCACACATCCGGACCGCGTGA	G	G
ERR12374181	G	G	A	T	G	C
ERR12374182	G	G	A	TTTCATTCGGCTCAGCACACATCCGGACCGCGTGA	G	G
ERR12374183	G	G	A	T	G	C
ERR12374184	G	G	A	T	G	C
ERR12374185	G	G	A	T	G	G
ERR12374186	G	G	A	TTTCATTCGGCTCAGCACACATCCGGACCGCGTGA	G	G
ERR12374187	G	G	T	TTTCATTCGGCTCAGCACACATCCGGACCGCGTGA	G	G
ERR12374188	G	G	A	T	G	C
ERR12374190	G	G	A	T	G	G
ERR12374191	G	G	T	TTTCATTCGGCTCAGCACACATCCGGACCGCGTGA	G	G
ERR12374192	G	G	T	TTTCATTCGGCTCAGCACACATCCGGACCGCGTGA	G	G
ERR12374193	G	G	A	TTTCATTCGGCTCAGCACACATCCGGACCGCGTGA	G	G
ERR12374194	G	G	A	TTTCATTCGGCTCAGCACACATCCGGACCGCGTGA	G	G
ERR12374195	G	G	A	T	G	C
ERR12374196	G	G	A	T	G	C
ERR12374198	G	G	A	TTTCATTCGGCTCAGCACACATCCGGACCGCGTGA	G	G
ERR12374199	G	G	A	T	G	C
ERR12374200	G	G	A	T	G	C
ERR12374201	G	G	A	T	G	C
ERR12374202	G	G	A	TTTCATTCGGCTCAGCACACATCCGGACCGCGTGA	G	G
ERR12374203	G	G	A	TTTCATTCGGCTCAGCACACATCCGGACCGCGTGA	G	G
ERR12374204	G	G	A	TTTCATTCGGCTCAGCACACATCCGGACCGCGTGA	G	G
ERR12374205	G	G	A	T	G	C
ERR12374206	G	G	A	T	G	G
ERR12374207	G	G	A	T	G	C
ERR12374208	G	G	A	TTTCATTCGGCTCAGCACACATCCGGACCGCGTGA	G	G
ERR12374209	G	G	A	TTTCATTCGGCTCAGCACACATCCGGACCGCGTGA	G	G
ERR12374210	G	G	A	TTTCATTCGGCTCAGCACACATCCGGACCGCGTGA	G	G
ERR12374211	G	G	A	TTTCATTCGGCTCAGCACACATCCGGACCGCGTGA	G	G
ERR12374212	G	G	T	TTTCATTCGGCTCAGCACACATCCGGACCGCGTGA	G	G
ERR12374213	G	G	A	T	G	C
ERR12374214	G	G	A	T	G	C
ERR9791571	G	G	A	TTTCATTCGGCTCAGCACACATCCGGACCGCGTGA	G	G
ERR9791572	G	G	T	TTTCATTCGGCTCAGCACACATCCGGACCGCGTGA	G	G
ERR9791573	G	G	A	TTTCATTCGGCTCAGCACACATCCGGACCGCGTGA	G	G
ERR9791574	C	A	A	TTTCATTCGGCTCAGCACACATCCGGACCGCGTGA	G	G
ERR9791575	G	G	A	TTTCATTCGGCTCAGCACACATCCGGACCGCGTGA	G	G
ERR9791576	G	G	T	TTTCATTCGGCTCAGCACACATCCGGACCGCGTGA	G	G
ERR9791577	C	G	A	TTTCATTCGGCTCAGCACACATCCGGACCGCGTGA	G	G
ERR9791578	G	G	A	TTTCATTCGGCTCAGCACACATCCGGACCGCGTGA	G	G
ERR9791579	C	G	T	TTTCATTCGGCTCAGCACACATCCGGACCGCGTGA	G	G
ERR9791580	G	G	A	TTTCATTCGGCTCAGCACACATCCGGACCGCGTGA	G	G
ERR9791582	C	A	T	TTTCATTCGGCTCAGCACACATCCGGACCGCGTGA	G	G
ERR9791583	C	G	T	TTTCATTCGGCTCAGCACACATCCGGACCGCGTGA	G	G
ERR9791584	C	G	T	TTTCATTCGGCTCAGCACACATCCGGACCGCGTGA	G	G
ERR9791585	G	G	A	TTTCATTCGGCTCAGCACACATCCGGACCGCGTGA	G	G
ERR9791586	G	G	A	TTTCATTCGGCTCAGCACACATCCGGACCGCGTGA	G	G
ERR9791587	G	G	A	T	G	G
ERR9791588	G	G	A	TTTCATTCGGCTCAGCACACATCCGGACCGCGTGA	G	G
ERR9791589	G	G	A	TTTCATTCGGCTCAGCACACATCCGGACCGCGTGA	G	G
ERR9791590	G	G	A	TTTCATTCGGCTCAGCACACATCCGGACCGCGTGA	G	G
ERR9791591	G	G	A	TTTCATTCGGCTCAGCACACATCCGGACCGCGTGA	G	G
ERR9791592	G	G	A	TTTCATTCGGCTCAGCACACATCCGGACCGCGTGA	G	G
ERR9791593	G	G	A	TTTCATTCGGCTCAGCACACATCCGGACCGCGTGA	G	G
ERR9791594	G	G	A	TTTCATTCGGCTCAGCACACATCCGGACCGCGTGA	G	G
ERR9791595	G	G	A	T	G	G
ERR9791596	G	G	A	TTTCATTCGGCTCAGCACACATCCGGACCGCGTGA	G	C
ERR9791597	C	A	A	TTTCATTCGGCTCAGCACACATCCGGACCGCGTGA	G	G
ERR9791598	C	G	T	TTTCATTCGGCTCAGCACACATCCGGACCGCGTGA	G	G
ERR9791599	G	G	T	TTTCATTCGGCTCAGCACACATCCGGACCGCGTGA	G	G
ERR9791600	G	G	A	TTTCATTCGGCTCAGCACACATCCGGACCGCGTGA	G	G
ERR9791601	G	G	A	TTTCATTCGGCTCAGCACACATCCGGACCGCGTGA	G	G
ERR9791602	G	G	A	TTTCATTCGGCTCAGCACACATCCGGACCGCGTGA	G	G
ERR9791603	G	G	A	T	G	G
ERR9791604	G	G	A	T	G	G
ERR9791605	G	G	A	T	G	G
ERR9791606	G	G	A	T	G	C
ERR9791607	G	G	A	T	G	G
ERR9791608	G	G	A	T	G	C
ERR9791609	G	G	A	T	G	C
ERR9791610	G	G	A	T	G	C
ERR9791611	G	G	A	T	G	C
ERR9791612	G	G	A	T	G	C
ERR9791613	G	G	A	T	G	C
ERR9791615	G	G	A	T	G	C
ERR9791616	G	G	A	T	G	C
ERR9791617	G	G	A	T	G	C
ERR9791618	G	G	A	T	G	C
ERR9791619	G	G	A	T	G	C
ERR9791621	G	G	A	T	G	C
ERR9791622	G	G	A	T	G	G
ERR9791624	G	G	A	T	G	G
ERR9791625	G	G	A	T	G	C
ERR9791626	G	G	A	T	G	C
ERR9791627	G	G	A	T	G	C
ERR9791628	G	G	A	T	G	C
ERR9791629	G	G	A	T	G	C
ERR9791630	G	G	A	T	G	C
ERR9791631	G	G	A	T	G	C
ERR9791632	G	G	A	T	G	C
ERR9791633	G	G	A	T	G	C
ERR9791634	G	G	A	T	G	C
ERR9791635	G	G	A	T	G	C
ERR9791636	G	G	A	T	G	C
ERR9791637	G	G	A	TTTCATTCGGCTCAGCACACATCCGGACCGCGTGA	G	G
ERR9791638	G	G	A	TTTCATTCGGCTCAGCACACATCCGGACCGCGTGA	G	G
ERR9791639	G	G	A	TTTCATTCGGCTCAGCACACATCCGGACCGCGTGA	G	G
ERR9791640	G	G	A	T	G	C
ERR9791641	G	G	A	T	G	C
ERR9791642	G	G	A	T	G	C
ERR9791643	G	G	A	T	G	C
ERR9791644	G	G	A	T	G	C
ERR9791645	G	G	A	T	G	C
ERR9791646	G	G	A	T	G	C
ERR9791647	G	G	A	TTTCATTCGGCTCAGCACACATCCGGACCGCGTGA	G	G
ERR9791648	C	G	T	T	GCAACTTTCATTCGGCTCAGCACACATCCGGACCGCGTGATTCTAGA	G
ERR9791649	G	G	T	TTTCATTCGGCTCAGCACACATCCGGACCGCGTGA	G	G
ERR9791650	G	G	A	T	G	C
ERR9791651	G	G	A	TTTCATTCGGCTCAGCACACATCCGGACCGCGTGA	G	G
ERR9791652	G	G	A	TTTCATTCGGCTCAGCACACATCCGGACCGCGTGA	G	G
ERR9791653	G	G	A	TTTCATTCGGCTCAGCACACATCCGGACCGCGTGA	G	G
ERR9791654	G	G	T	TTTCATTCGGCTCAGCACACATCCGGACCGCGTGA	G	G
ERR9791655	C	A	A	TTTCATTCGGCTCAGCACACATCCGGACCGCGTGA	G	G
ERR9791656	C	G	T	T	GCAACTTTCATTCGGCTCAGCACACATCCGGACCGCGTGATTCTAGA	C
ERR9791657	C	G	T	TTTCATTCGGCTCAGCACACATCCGGACCGCGTGA	G	G
ERR9791659	C	G	T	T	GCAACTTTCATTCGGCTCAGCACACATCCGGACCGCGTGATTCTAGA	C
ERR9791660	C	A	T	TTTCATTCGGCTCAGCACACATCCGGACCGCGTGA	G	G
ERR9791661	C	A	T	T	GCAACTTTCATTCGGCTCAGCACACATCCGGACCGCGTGATTCTAGA	G
ERR9791662	G	G	A	T	G	C
ERR9791663	G	G	A	T	G	C
ERR9791664	G	G	T	TTTCATTCGGCTCAGCACACATCCGGACCGCGTGA	G	G
ERR9791665	G	G	A	TTTCATTCGGCTCAGCACACATCCGGACCGCGTGA	G	G
ERR9791666	G	G	A	TTTCATTCGGCTCAGCACACATCCGGACCGCGTGA	G	G
ERR9791667	G	G	A	TTTCATTCGGCTCAGCACACATCCGGACCGCGTGA	G	G
ERR9791668	G	G	A	TTTCATTCGGCTCAGCACACATCCGGACCGCGTGA	G	G
ERR9791669	G	G	T	TTTCATTCGGCTCAGCACACATCCGGACCGCGTGA	G	G
ERR9791670	G	G	A	TTTCATTCGGCTCAGCACACATCCGGACCGCGTGA	G	G
ERR9791671	G	G	A	TTTCATTCGGCTCAGCACACATCCGGACCGCGTGA	G	G
ERR9791672	G	G	A	TTTCATTCGGCTCAGCACACATCCGGACCGCGTGA	G	G
ERR9791673	G	G	A	TTTCATTCGGCTCAGCACACATCCGGACCGCGTGA	G	G
ERR9791674	G	G	A	TTTCATTCGGCTCAGCACACATCCGGACCGCGTGA	G	G
ERR9791675	G	G	A	TTTCATTCGGCTCAGCACACATCCGGACCGCGTGA	G	G
ERR9791676	G	G	A	T	G	C
ERR9791677	G	G	A	TTTCATTCGGCTCAGCACACATCCGGACCGCGTGA	G	G
ERR9791678	G	G	A	TTTCATTCGGCTCAGCACACATCCGGACCGCGTGA	G	G
ERR9791679	G	G	A	T	G	C
ERR9791680	G	G	A	T	G	C
ERR9791681	G	G	A	TTTCATTCGGCTCAGCACACATCCGGACCGCGTGA	G	G
ERR9791682	G	G	A	T	G	C
ERR9791683	G	G	A	T	G	C
ERR9791684	G	G	A	TTTCATTCGGCTCAGCACACATCCGGACCGCGTGA	G	G
ERR9791685	G	G	A	TTTCATTCGGCTCAGCACACATCCGGACCGCGTGA	G	G
ERR9791686	G	G	A	T	G	C
ERR9791687	G	G	A	TTTCATTCGGCTCAGCACACATCCGGACCGCGTGA	G	G
ERR9791688	G	G	A	T	G	C
ERR9791689	G	G	A	T	G	C
ERR9791690	G	G	A	T	G	C
ERR9791691	G	G	A	T	G	C
ERR9791692	G	G	A	T	G	C
ERR9791693	G	G	A	T	G	C
ERR9791694	G	G	A	T	G	C
ERR9791695	G	G	A	TTTCATTCGGCTCAGCACACATCCGGACCGCGTGA	G	G|G
ERR9791696	G	G	A	TTTCATTCGGCTCAGCACACATCCGGACCGCGTGA	G	G
ERR9791697	G	G	A	T	G	C
ERR9791698	G	G	A	T	G	C
ERR9791699	G	G	A	T	G	C
ERR9791700	G	G	A	T	G	C
ERR9791701	G	G	A	T	G	C
ERR9791702	G	G	A	T	G	C
ERR9791703	G	G	A	TTTCATTCGGCTCAGCACACATCCGGACCGCGTGA	G	G
ERR9791704	G	G	A	T	G	G
ERR9791705	G	G	A	TTTCATTCGGCTCAGCACACATCCGGACCGCGTGA	G	G
ERR9791706	G	G	A	TTTCATTCGGCTCAGCACACATCCGGACCGCGTGA	G	G
ERR9791707	G	G	A	T	G	C
ERR9791708	G	G	A	T	G	C
ERR9791709	G	G	A	T	G	C
ERR9791710	G	G	A	T	G	C
ERR9791711	G	G	A	TTTCATTCGGCTCAGCACACATCCGGACCGCGTGA	G	G
ERR9791712	G	G	A	TTTCATTCGGCTCAGCACACATCCGGACCGCGTGA	G	G
ERR9791713	G	G	A	TTTCATTCGGCTCAGCACACATCCGGACCGCGTGA	G	G
ERR9791714	G	G	A	T	G	C
ERR9791715	G	G	A	T	G	C
ERR9791716	G	G	A	T	G	C
ERR9791717	C	G	T	TTTCATTCGGCTCAGCACACATCCGGACCGCGTGA	G	G
ERR9791718	C	G	T	TTTCATTCGGCTCAGCACACATCCGGACCGCGTGA	G	G
ERR9791719	C	G	T	TTTCATTCGGCTCAGCACACATCCGGACCGCGTGA	G	G
ERR9791720	C	G	T	TTTCATTCGGCTCAGCACACATCCGGACCGCGTGA	G	G
ERR9791721	G	G	A	TTTCATTCGGCTCAGCACACATCCGGACCGCGTGA	G	G
ERR9791722	G	G	A	TTTCATTCGGCTCAGCACACATCCGGACCGCGTGA	G	G
ERR9791723	G	G	A	TTTCATTCGGCTCAGCACACATCCGGACCGCGTGA	G	G
ERR9791724	G	G	A	T	G	C
ERR9791725	G	G	A	T	G	C
ERR9791726	G	G	A	T	G	C
ERR9791727	G	G	A	T	G	C
ERR9791728	G	G	A	T	G	C
ERR9791729	G	G	A	T	G	C
ERR9791730	G	G	A	T	G	C
ERR9791731	G	G	A	T	G	C
ERR9791732	G	G	A	T	G	C
ERR9791734	G	G	A	T	G	C
ERR9791735	G	G	A	T	G	C
ERR9791736	G	G	A	T	G	C
ERR9791737	G	G	A	T	G	C
ERR9791739	G	G	A	T	G	G
ERR9791741	G	G	A	T	G	C
ERR9791742	G	G	A	T	G	C
ERR9791743	G	G	A	T	G	C
ERR9791744	G	G	A	T	G	C
ERR9791745	G	G	A	T	G	C
ERR9791746	G	G	A	T	G	C
ERR9791747	G	G	A	T	G	C
ERR9791748	G	G	A	T	G	G
ERR9791749	G	G	A	T	G	C
ERR9791750	G	G	A	T	G	C
ERR9791751	G	G	A	T	G	C
ERR9791752	G	G	A	T	G	C
ERR9791753	G	G	A	T	G	C
ERR9791754	G	G	A	T	G	G
ERR9791755	G	G	A	T	G	G
ERR9791756	G	G	A	T	G	C
ERR9791757	G	G	A	T	G	G
ERR9791758	G	G	A	T	G	G
ERR9791759	G	G	A	T	G	C
ERR9791760	G	G	A	T	G	C
ERR9791761	G	G	A	TTTCATTCGGCTCAGCACACATCCGGACCGCGTGA	G	G
ERR9791762	G	G	T	TTTCATTCGGCTCAGCACACATCCGGACCGCGTGA	G	G
ERR9791763	G	G	A	T	G	C
ERR9791764	G	G	A	T	G	C
ERR9791765	G	G	A	T	G	C
ERR9791766	G	G	A	T	G	C
ERR9791767	G	G	A	TTTCATTCGGCTCAGCACACATCCGGACCGCGTGA	G	G
ERR9791768	G	G	A	TTTCATTCGGCTCAGCACACATCCGGACCGCGTGA	G	G
ERR9791769	G	G	T	TTTCATTCGGCTCAGCACACATCCGGACCGCGTGA	G	G
ERR9791770	G	G	A	TTTCATTCGGCTCAGCACACATCCGGACCGCGTGA	G	G
ERR9791771	C	G	T	T	GCAACTTTCATTCGGCTCAGCACACATCCGGACCGCGTGATTCTAGA	G
ERR9791772	G	G	T	TTTCATTCGGCTCAGCACACATCCGGACCGCGTGA	G	G
ERR9791773	C	G	T	T	GCAACTTTCATTCGGCTCAGCACACATCCGGACCGCGTGATTCTAGA	G
ERR9791774	G	G	A	T	G	C
ERR9791775	G	G	A	T	G	C
ERR9791776	G	G	A	T	G	C
ERR9791779	C	G	A	TTTCATTCGGCTCAGCACACATCCGGACCGCGTGA	G	G
ERR9791780	G	G	A	T	G	C
ERR9791781	G	G	A	TTTCATTCGGCTCAGCACACATCCGGACCGCGTGA	G	G
ERR9791782	C	G	A	TTTCATTCGGCTCAGCACACATCCGGACCGCGTGA	G	G
SRR10714201	G	G	A	T	G	C
SRR10714202	G	G	A	T	G	C
SRR10714203	G	G	A	T	G	C
SRR10714204	G	G	A	T	G	C
SRR10714206	G	G	A	T	G	C
SRR10714207	G	G	A	T	G	G
SRR10714208	G	G	A	T	G	G
SRR10714211	G	G	A	T	G	G
SRR10714212	G	G	A	T	G	C
SRR10714213	G	G	A	T	G	C
SRR10714214	G	G	A	T	G	C
SRR10714216	G	G	A	T	G	C
SRR10714219	G	G	A	T	G	C
SRR10714220	G	G	A	T	G	G
SRR10714222	G	G	A	T	G	C
SRR10714223	G	G	A	T	G	C
SRR10714224	G	G	A	T	G	C
SRR10714225	G	G	A	T	G	C
SRR10714226	G	G	A	T	G	C
SRR10714228	G	G	A	T	G	C
SRR10714229	G	G	A	T	G	C
SRR10714230	G	G	A	T	G	C
SRR10714234	G	G	A	T	G	C
SRR10714235	G	G	A	T	G	C
SRR10714236	G	G	A	T	G	C
SRR10714237	G	G	A	T	G	C
SRR10714238	G	G	A	T	G	G
SRR10714239	G	G	A	T	G	G
SRR10714240	G	G	A	T	G	C
SRR10714241	G	G	A	T	G	C
SRR10714243	G	G	A	T	G	C
SRR10714244	G	G	A	T	G	G
SRR10714245	G	G	A	T	G	C
SRR10714246	G	G	A	TTTCATTCGGCTCAGCACACATCCGGACCGCGTGA	G	G
SRR10714247	G	G	A	T	G	G
SRR10714248	G	G	A	T	G	C
SRR10714249	G	G	A	T	G	C
SRR10714250	G	G	A	T	G	C
SRR10714251	G	G	A	T	G	C
SRR10714252	G	G	A	T	G	C
SRR10714253	G	G	A	T	G	C
SRR10714254	G	G	A	T	G	C
SRR10714255	G	G	A	T	G	C
SRR10714256	G	G	A	T	G	C
SRR10714257	G	G	A	T	G	C
SRR10714258	G	G	A	T	G	C
SRR10714259	G	G	A	T	G	C
SRR10714260	G	G	A	T	G	C
SRR10714261	G	G	A	T	G	G
SRR10714262	G	G	A	T	G	C
SRR10714263	G	G	A	T	G	C
SRR10714264	G	G	A	T	G	C
SRR11785055	G	G	A	T	G	C
SRR11785056	G	G	A	T	G	C
SRR11785057	G	G	A	T	G	C
SRR11785058	G	G	A	T	G	C
SRR11785059	G	G	A	T	G	C
SRR11785060	G	G	A	T	G	C
SRR11785061	G	G	A	T	G	C
SRR11785062	G	G	A	T	G	C
SRR11785063	G	G	A	T	G	C
SRR11785064	G	G	A	T	G	C
SRR11785065	G	G	A	T	G	C
SRR11785066	G	G	A	T	G	C
SRR11785067	G	G	A	T	G	C
SRR11785068	G	G	A	T	G	C
SRR11785069	G	G	A	T	G	C
SRR11785070	G	G	A	T	G	C
SRR11785071	G	G	T	TTTCATTCGGCTCAGCACACATCCGGACCGCGTGA	G	G
SRR11785072	G	G	A	T	G	C
SRR11785073	G	G	A	T	G	C
SRR11785074	G	G	A	T	G	C
SRR11785075	G	G	A	T	G	C
SRR11785076	G	G	A	T	G	C
SRR11785077	G	G	A	T	G	C
SRR11785078	G	G	A	T	G	C
SRR11785079	G	G	A	T	G	C
SRR11785080	G	G	A	T	G	C
SRR11785081	G	G	A	T	G	C
SRR11785082	G	G	A	T	G	C
SRR11785083	G	G	A	T	G	C
SRR11785084	G	G	A	T	G	C
SRR11785085	G	G	A	T	G	C
SRR11785086	G	G	A	T	G	C
SRR11785087	G	G	A	T	G	C
SRR11785088	G	G	A	T	G	C
SRR11785089	G	G	A	T	G	C
SRR11785090	G	G	A	T	G	C
SRR11785091	G	G	A	T	G	C
SRR11785092	G	G	A	T	G	C
SRR11785093	G	G	A	T	G	C
SRR11785094	G	G	A	T	G	C
SRR11785095	G	G	A	T	G	C
SRR11785096	G	G	A	T	G	C
SRR11785098	G	G	A	T	G	C
SRR11785099	G	G	A	T	G	C
SRR11785100	G	G	A	T	G	C
SRR11785101	G	G	A	T	G	C
SRR11785102	G	G	A	T	G	C
SRR11785103	G	G	A	T	G	C
SRR11785104	G	G	A	T	G	C
SRR11785105	G	G	A	T	G	C
SRR11785106	G	G	A	T	G	C
SRR11785107	G	G	A	T	G	C
SRR11785108	G	G	A	T	G	C
SRR11785110	G	G	A	T	G	C
SRR11785111	G	G	A	T	G	C
SRR11785112	G	G	A	T	G	C
SRR11785113	G	G	A	T	G	C
SRR11785114	G	G	A	T	G	C
SRR11785115	G	G	A	T	G	C
SRR11785116	G	G	A	T	G	C
SRR11785117	G	G	A	T	G	C
SRR11785118	G	G	A	T	G	C
SRR11785119	G	G	A	T	G	C
SRR11785120	G	G	A	T	G	C
SRR11785121	G	G	A	T	G	C
SRR11785123	G	G	A	T	G	C
SRR11785124	G	G	A	T	G	C
SRR11785125	G	G	A	T	G	C
SRR11785126	G	G	A	T	G	C
SRR11785127	G	G	A	T	G	C
SRR11785128	G	G	A	T	G	C
SRR11785129	G	G	A	T	G	C
SRR11785130	G	G	A	T	G	C
SRR11785131	G	G	A	T	G	C
SRR11785132	G	G	A	T	G	C
SRR11785133	G	G	A	T	G	C
SRR11785134	G	G	A	T	G	C
SRR11785135	G	G	A	T	G	C
SRR11785136	G	G	A	T	G	C
SRR11785137	G	G	A	T	G	C
SRR11785138	G	G	A	T	G	C
SRR11785139	G	G	A	T	G	C
SRR11785140	G	G	A	T	G	C
SRR11785141	G	G	A	T	G	C
SRR11785142	G	G	A	T	G	C
SRR11785143	G	G	A	T	G	C
SRR11785144	G	G	A	T	G	C
SRR11785145	G	G	A	T	G	C
SRR11785146	G	G	A	T	G	C
SRR11785147	G	G	A	T	G	C
SRR11785148	G	G	A	T	G	C
SRR11785149	G	G	A	T	G	G
SRR11785150	G	G	A	T	G	G
SRR11785151	C	G	T	TTTCATTCGGCTCAGCACACATCCGGACCGCGTGA	G	C
SRR11785152	C	G	T	TTTCATTCGGCTCAGCACACATCCGGACCGCGTGA	G	C
SRR11785153	G	G	A	T	G	C
SRR11785154	G	G	A	T	G	G
SRR11785155	G	G	A	T	G	C
SRR11785156	G	G	A	T	G	C
SRR11785157	G	G	A	T	G	C
SRR11785158	G	G	A	T	G	C
SRR11785159	C	G	T	TTTCATTCGGCTCAGCACACATCCGGACCGCGTGA	G	C
SRR11785160	G	G	A	T	G	G
SRR11785161	C	G	T	TTTCATTCGGCTCAGCACACATCCGGACCGCGTGA	G	C
SRR11785162	C	G	T	TTTCATTCGGCTCAGCACACATCCGGACCGCGTGA	G	C
SRR11785163	G	G	A	T	G	G
SRR11785164	C	G	T	TTTCATTCGGCTCAGCACACATCCGGACCGCGTGA	G	C
SRR11785165	G	G	A	T	G	C
SRR11785166	G	G	A	T	G	C
SRR11785167	G	G	A	T	G	G
SRR11785168	G	G	A	T	G	C
SRR11785169	G	G	A	T	G	C
SRR11785170	G	G	A	T	G	C
SRR11785171	C	G	A	TTTCATTCGGCTCAGCACACATCCGGACCGCGTGA	G	C
SRR11785172	C	G	A	TTTCATTCGGCTCAGCACACATCCGGACCGCGTGA	G	G
SRR11785173	G	G	T	TTTCATTCGGCTCAGCACACATCCGGACCGCGTGA	G	G
SRR11785174	G	G	A	T	G	C
SRR11785175	G	G	A	T	G	C
SRR11785176	G	G	A	T	G	C
SRR11785177	G	G	A	T	G	C
SRR11785178	G	G	A	T	G	C
SRR11785179	G	G	A	T	G	C
SRR11785180	G	G	A	T	G	C
SRR11785181	G	G	A	T	G	C
SRR11785182	G	G	A	T	G	C
SRR11785183	G	G	A	T	G	G
SRR11785184	G	G	A	T	G	C
SRR11785185	G	G	A	T	G	C
SRR11785186	G	G	A	T	G	C
SRR11785187	G	G	A	T	G	C
SRR11785188	G	G	A	T	G	C
SRR11785189	G	G	A	T	G	C
SRR11785190	G	G	A	T	G	C
SRR11785191	G	G	A	T	G	C
SRR11785192	G	G	A	T	G	C
SRR11785193	G	G	A	T	G	C
SRR11785194	G	G	A	T	G	C
SRR11785195	G	G	A	T	G	C
SRR11785196	G	G	A	T	G	C
SRR11785197	G	G	A	T	G	C
SRR11785198	G	G	A	T	G	C
SRR11785199	G	G	A	T	G	G
SRR11785200	G	G	A	T	G	C
SRR11785201	G	G	A	T	G	C
SRR11785202	G	G	A	T	G	C
SRR11785203	G	G	A	T	G	C
SRR11785204	G	G	A	T	G	C
SRR11785205	G	G	A	T	G	C
SRR11785207	G	G	A	T	G	C
SRR11785208	G	G	A	T	G	C
SRR11785209	G	G	A	T	G	C
SRR11785210	G	G	A	T	G	C
SRR11785211	G	G	A	T	G	C
SRR11785212	G	G	A	T	G	C
SRR11785213	G	G	A	T	G	C
SRR11785214	G	G	A	T	G	C
SRR11785215	G	G	A	T	G	C
SRR11785216	G	G	A	T	G	C
SRR11785217	G	G	A	T	G	C
SRR11785218	G	G	A	T	G	C
SRR11785219	G	G	A	T	G	C
SRR11785220	G	G	A	T	G	C
SRR11785221	G	G	A	T	G	C
SRR11785222	G	G	A	T	G	C
SRR11785223	G	G	A	T	G	C
SRR11785224	G	G	A	T	G	C
SRR11785225	G	G	A	T	G	C
SRR11785226	G	G	A	T	G	C
SRR11785227	G	G	A	T	G	C
SRR11785228	G	G	A	T	G	C
SRR11785229	G	G	A	T	G	C
SRR11785230	G	G	A	T	G	C
SRR11785231	G	G	A	T	G	C
SRR11785232	G	G	A	T	G	C
SRR11977810	G	G	A	T	G	C
SRR11977811	G	G	A	T	G	C
SRR11977812	G	G	A	T	G	C
SRR11977813	G	G	A	T	G	C
SRR11977814	G	G	A	T	G	C
SRR11977815	G	G	A	T	G	C
SRR11977816	G	G	A	T	G	C
SRR11977817	G	G	A	T	G	C
SRR11977818	G	G	A	T	G	C
SRR11977819	G	G	A	T	G	C
SRR11977820	G	G	A	T	G	C
SRR11977821	G	G	A	T	G	C
SRR11977822	G	G	A	T	G	C
SRR11977823	G	G	A	T	G	C
SRR11977824	G	G	A	T	G	C
SRR11977825	G	G	A	T	G	C
SRR11977826	G	G	A	T	G	C
SRR11977827	G	G	A	T	G	C
SRR11977828	G	G	A	T	G	C
SRR11977829	G	G	A	T	G	C
SRR11977830	G	G	A	T	G	C
SRR11977831	G	G	A	T	G	C
SRR11977832	G	G	A	T	G	C
SRR11977833	G	G	A	T	G	C
SRR11977834	G	G	A	T	G	C
SRR11977835	G	G	T	T	G	C
SRR11977836	G	G	A	T	G	C
SRR11977837	G	G	A	T	G	C
SRR11977838	G	G	A	T	G	C
SRR11977839	G	G	A	T	G	G
SRR11977840	G	G	A	T	G	G
SRR11977841	G	G	A	T	G	C
SRR11977842	G	G	A	T	G	C
SRR11977843	G	G	A	T	G	C
SRR11977844	G	G	A	T	G	C
SRR11977845	G	G	A	T	G	C
SRR11977846	G	G	A	T	G	C
SRR11977847	G	G	A	T	G	C
SRR11977848	G	G	A	T	G	C
SRR11977849	G	G	A	T	G	C
SRR11977850	G	G	A	T	G	C
SRR11977851	G	G	A	T	G	C
SRR11977852	G	G	A	T	G	C
SRR11977853	G	G	A	T	G	C
SRR11977854	G	G	A	T	G	C
SRR11977855	G	G	T	T	G	C
SRR11977856	G	G	A	T	G	C
SRR11977857	G	G	A	T	G	C
SRR11977858	G	G	A	T	G	C
SRR11977859	G	G	A	T	G	C
SRR11977860	G	G	A	T	G	C
SRR11977861	G	G	A	T	G	C
SRR11977862	G	G	A	T	G	C
SRR11977863	G	G	A	T	G	G
SRR11977864	G	G	A	T	G	C
SRR11977865	G	G	A	T	G	C
SRR11977866	G	G	A	T	G	C
SRR12081224	G	G	T	TTTCATTCGGCTCAGCACACATCCGGACCGCGTGA	G	C
SRR12190174	G	G	A	T	G	C
SRR12190175	G	G	A	T	G	C
SRR12190176	G	G	A	T	G	C
SRR12190177	G	G	A	T	G	G
SRR12190178	G	G	A	T	G	C
SRR12190179	G	G	A	T	G	C
SRR12190180	G	G	A	T	G	C
SRR12190181	G	G	A	T	G	C
SRR12190182	G	G	A	T	G	C
SRR12190183	G	G	A	T	G	C
SRR12763076	G	G	A	T	G	C
SRR12763078	G	G	A	T	G	C
SRR12763079	G	G	A	T	G	C
SRR12763080	G	G	A	T	G	C
SRR12763081	G	G	A	T	G	C
SRR12763082	G	G	A	T	G	C
SRR12763083	G	G	A	T	G	C
SRR12763084	G	G	A	T	G	C
SRR12763085	G	G	A	T	G	C
SRR12763086	G	G	A	T	G	C
SRR12763087	G	G	A	T	G	C
SRR12763088	G	G	A	T	G	C
SRR12763089	G	G	A	T	G	C
SRR12763090	G	G	A	T	G	C
SRR12763091	G	G	A	T	G	C
SRR12763092	G	G	A	T	G	C
SRR12763093	G	G	A	T	G	C
SRR12763096	G	G	A	T	G	C
SRR12763097	G	G	A	T	G	C
SRR12763099	G	G	A	T	G	C
SRR12763100	G	G	A	T	G	C
SRR12763101	G	G	A	T	G	C
SRR12763103	G	G	A	T	G	C
SRR12763104	G	G	A	T	G	C
SRR12763105	G	G	A	T	G	C
SRR12763106	G	G	A	T	G	C
SRR12763107	G	G	A	T	G	C
SRR12763109	G	G	A	T	G	C
SRR12763110	G	G	A	T	G	C
SRR12763111	G	G	A	T	G	C
SRR12763112	G	G	A	T	G	C
SRR12763113	G	G	A	T	G	C
SRR12763114	G	G	A	T	G	C
SRR12763115	G	G	A	T	G	C
SRR12763116	G	G	A	T	G	C
SRR12763117	G	G	A	T	G	C
SRR12763118	G	G	A	T	G	C
SRR12763119	G	G	A	T	G	C
SRR12763120	G	G	A	T	G	C
SRR12763121	G	G	A	T	G	C
SRR12763122	G	G	A	T	G	C
SRR12763124	G	G	A	T	G	C
SRR12763126	G	G	A	T	G	C
SRR12763127	G	G	A	T	G	C
SRR12763128	G	G	A	T	G	C
SRR13579282	G	G	A	T	G	C
SRR13579283	G	G	A	T	G	C
SRR13579284	G	G	A	T	G	G
SRR13579285	G	G	A	T	G	C
SRR13579286	G	G	A	T	G	G
SRR13579288	G	G	A	T	G	G
SRR13579289	G	G	A	T	G	C
SRR13579290	G	G	A	T	G	G
SRR13579291	G	G	A	T	G	C
SRR13579292	G	G	A	T	G	C
SRR13579293	G	G	A	T	G	C
SRR13579294	G	G	A	T	G	C
SRR13579295	G	G	A	T	G	C
SRR13579296	G	G	A	T	G	C
SRR13579297	G	G	A	T	G	C
SRR13579298	G	G	A	T	G	C
SRR13579299	G	G	A	T	G	G
SRR13579300	G	G	A	T	G	G
SRR13579301	G	G	A	T	G	C
SRR13579303	G	G	A	T	G	C
SRR13579304	G	G	A	T	G	C
SRR13579305	G	G	T	TTTCATTCGGCTCAGCACACATCCGGACCGCGTGA	G	G
SRR13579306	G	G	A	T	G	C
SRR13579307	G	G	A	T	G	C
SRR13579309	G	G	A	T	G	G
SRR13579310	G	G	A	T	G	C
SRR13579311	G	G	A	T	G	G
SRR13579312	G	G	A	T	G	C
SRR13579313	C	G	A	TTTCATTCGGCTCAGCACACATCCGGACCGCGTGA	G	G
SRR13579314	G	G	A	T	G	C
SRR13579316	G	G	A	T	G	C
SRR13579317	G	G	A	T	G	C
SRR13579319	G	G	A	T	G	C
SRR13579321	G	G	A	T	G	C
SRR13579322	G	G	A	T	G	C
SRR13579323	G	G	A	T	G	C
SRR13579324	G	G	A	T	G	C
SRR13579325	G	G	A	T	G	C
SRR13579326	G	G	A	T	G	C
SRR13579327	G	G	A	T	G	G
SRR13579328	G	G	A	T	G	C
SRR13579329	G	G	A	T	G	C
SRR13579330	G	G	A	T	G	G
SRR13579331	G	G	A	T	G	C
SRR13579332	G	G	A	T	G	C
SRR13579333	G	G	A	T	G	C
SRR13579334	G	G	A	T	G	C
SRR13579337	G	G	A	T	G	C
SRR13579339	G	G	A	TTTCATTCGGCTCAGCACACATCCGGACCGCGTGA	G	G
SRR13579341	G	G	A	T	G	C
SRR13579342	G	G	A	T	G	C
SRR13579343	G	G	A	T	G	C
SRR13579344	G	G	A	T	G	G
SRR13579345	G	G	A	T	G	G
SRR13579346	C	G	T	T	GCAACTTTCATTCGGCTCAGCACACATCCGGACCGCGTGATTCTAGA	C
SRR13579347	G	G	A	T	G	C
SRR13579348	G	G	A	T	G	C
SRR13579349	G	G	A	T	G	C
SRR13579350	G	G	A	T	G	C
SRR13579351	G	G	A	T	G	C
SRR13579352	G	G	A	T	G	C
SRR13579353	G	G	A	T	G	C
SRR13579355	G	G	A	T	G	C
SRR13579356	G	G	A	T	G	C
SRR13579358	G	G	A	T	G	C
SRR13579360	G	G	A	T	G	C
SRR13579361	G	G	A	T	G	C
SRR13579362	G	G	A	T	G	C
SRR13579363	G	G	A	T	G	C
SRR13579365	G	G	A	T	G	C
SRR13579366	G	G	A	T	G	C
SRR13579367	G	G	A	T	G	C
SRR13579369	G	G	A	T	G	C
SRR13579370	G	G	A	T	G	C
SRR13579371	G	G	A	T	G	C
SRR13579372	G	G	A	T	G	C
SRR13579373	G	G	A	T	G	C
SRR13579374	G	G	A	T	G	C
SRR13579375	G	G	A	T	G	G
SRR13579376	G	G	A	T	G	C
SRR13579378	G	G	A	T	G	C
SRR13579379	G	G	A	T	G	C
SRR13579380	G	G	A	T	G	C
SRR13579381	G	G	A	T	G	C
SRR13579382	G	G	A	T	G	G
SRR13579383	G	G	A	T	G	C
SRR13579384	G	G	A	T	G	C
SRR13579385	G	G	A	T	G	C
SRR13579386	G	G	A	T	G	C
SRR13579387	G	G	A	T	G	C
SRR13579388	G	G	A	T	G	C
SRR13579389	G	G	A	T	G	C
SRR13579391	G	G	A	T	G	C
SRR13579392	G	G	A	T	G	C
SRR13579393	G	G	A	T	G	G
SRR13579395	G	G	A	T	G	C
SRR13579396	G	G	A	T	G	C
SRR13579397	G	G	A	T	G	C
SRR13579398	G	G	A	T	G	C
SRR13579399	G	G	A	T	G	C
SRR13579400	G	G	A	T	G	G
SRR13579401	G	G	A	T	G	C
SRR13579403	G	G	A	T	G	C
SRR13579404	G	G	A	T	G	C
SRR13579405	G	G	A	T	G	G
SRR13579406	G	G	A	T	G	C
SRR13579407	G	G	A	T	G	C
SRR13579408	G	G	A	T	G	C
SRR13579409	G	G	A	TTTCATTCGGCTCAGCACACATCCGGACCGCGTGA	G	G
SRR13579410	G	G	A	T	G	G
SRR13579411	G	G	A	T	G	G
SRR13579412	G	G	A	T	G	C
SRR13579414	G	G	A	T	G	C
SRR13579416	G	G	A	T	G	C
SRR13579417	G	G	A	T	G	G
SRR13579418	G	G	A	T	G	C
SRR13579419	G	G	A	T	G	C
SRR13579420	G	G	A	T	G	C
SRR13579421	G	G	A	T	G	C
SRR13579422	G	G	A	T	G	C
SRR13579423	G	G	A	T	G	C
SRR13579424	G	G	A	T	G	C
SRR13579425	G	G	A	T	G	C
SRR13579426	G	G	A	T	G	C
SRR13579427	G	G	A	T	G	C
SRR13579428	G	G	A	T	G	C
SRR13579429	G	G	A	T	G	C
SRR13579430	G	G	A	T	G	C
SRR13579431	G	G	A	T	G	G
SRR13579433	G	G	A	T	G	G
SRR13579434	G	G	A	T	G	C
SRR13579435	G	G	A	T	G	C
SRR13579436	G	G	A	T	G	C
SRR13579437	G	G	T	TTTCATTCGGCTCAGCACACATCCGGACCGCGTGA	G	G
SRR13579439	G	G	A	T	G	G
SRR13579440	G	G	A	T	G	C
SRR13579441	G	G	A	T	G	C
SRR13579442	G	G	A	T	G	C
SRR13579443	G	G	A	T	G	C
SRR13579444	G	G	A	T	G	C
SRR13579445	G	G	A	T	G	C
SRR13579446	G	G	A	T	G	C
SRR13579447	G	G	A	T	G	C
SRR13579449	G	G	T	TTTCATTCGGCTCAGCACACATCCGGACCGCGTGA	G	G
SRR13579450	G	G	A	T	G	C
SRR13579451	G	G	A	T	G	C
SRR13579452	G	G	A	T	G	C
SRR13579453	G	G	A	T	G	G
SRR13579454	G	G	A	T	G	C
SRR13579456	G	G	A	T	G	C
SRR13579457	G	G	A	T	G	C
SRR13579458	G	G	A	T	G	C
SRR13579459	G	G	A	T	G	C
SRR13579461	G	G	A	T	G	C
SRR13579462	G	G	A	T	G	C
SRR13579463	G	G	A	T	G	C
SRR13579464	G	G	A	T	G	G
SRR13579465	G	G	A	T	G	C
SRR13579466	G	G	A	T	G	G
SRR13579467	G	G	A	T	G	C
SRR13579468	G	G	A	T	G	C
SRR13579469	G	G	A	T	G	C
SRR14584216	G	G	A	T	G	C
SRR14584217	G	G	A	T	G	C
SRR14584219	G	G	A	T	G	C
SRR14584220	G	G	A	T	G	C
SRR14584221	G	G	A	T	G	C
SRR14584222	G	G	A	T	G	C
SRR14584223	G	G	A	T	G	C
SRR14584224	G	G	A	T	G	C
SRR14584225	G	G	A	T	G	C
SRR14584226	G	G	A	T	G	C
SRR14584227	G	G	A	T	G	C
SRR14584228	G	G	A	T	G	C
SRR14584230	G	G	A	T	G	C
SRR14584231	G	G	A	T	G	C
SRR14584232	G	G	A	T	G	C
SRR14584233	G	G	A	T	G	C
SRR14584234	G	G	A	T	G	C
SRR14584235	G	G	A	T	G	C
SRR14584236	G	G	A	T	G	C
SRR14584237	G	G	A	T	G	C
SRR14584238	G	G	A	T	G	C
SRR14584240	G	G	A	T	G	C
SRR14584243	G	G	A	T	G	C
SRR14584244	G	G	A	T	G	C
SRR14584246	G	G	A	T	G	C
SRR14584248	G	G	A	T	G	C
SRR14584250	G	G	A	T	G	C
SRR14584251	G	G	A	T	G	C
SRR14584252	G	G	A	T	G	C
SRR14584253	G	G	A	T	G	C
SRR14584254	G	G	A	T	G	C
SRR14584255	G	G	A	T	G	C
SRR14584256	G	G	A	T	G	C
SRR14584257	G	G	A	T	G	C
SRR14584258	G	G	A	T	G	C
SRR14584259	G	G	A	T	G	C
SRR14584261	G	G	A	T	G	C
SRR14584262	G	G	A	T	G	C
SRR14584263	G	G	A	T	G	C
SRR14584265	G	G	A	T	G	C
SRR14584266	G	G	A	T	G	C
SRR14584268	G	G	A	T	G	C
SRR14584269	G	G	A	T	G	C
SRR14584270	G	G	A	T	G	C
SRR14584271	G	G	A	T	G	C
SRR14584272	G	G	A	T	G	C
SRR14584273	G	G	A	T	G	C
SRR14584275	G	G	A	T	G	C
SRR14584276	G	G	A	T	G	C
SRR15010315	G	G	A	T	G	C
SRR15010316	G	G	A	T	G	C
SRR15010317	G	G	A	T	G	C
SRR15010318	G	G	A	T	G	C
SRR15010319	G	G	A	T	G	C
SRR15010320	G	G	A	T	G	C
SRR15010321	G	G	A	T	G	C
SRR15010322	G	G	A	T	G	C
SRR15010323	G	G	A	T	G	C
SRR15010324	G	G	A	T	G	C
SRR15010325	G	G	A	T	G	C
SRR15010326	G	G	A	T	G	C
SRR15010327	G	G	A	T	G	C
SRR15010328	G	G	A	T	G	C
SRR15010329	G	G	A	T	G	C
SRR15010330	G	G	A	T	G	C
SRR15010331	G	G	A	T	G	C
SRR15010332	G	G	A	T	G	C
SRR15010333	G	G	A	T	G	C
SRR15010334	G	G	A	T	G	C
SRR15010335	G	G	A	T	G	C
SRR15010336	G	G	A	T	G	C
SRR15010337	G	G	A	T	G	C
SRR15010339	G	G	A	T	G	C
SRR15010340	G	G	A	T	G	C
SRR15010341	G	G	A	T	G	C
SRR15010342	G	G	A	T	G	C
SRR15010343	G	G	A	T	G	C
SRR15010344	G	G	A	T	G	C
SRR15010345	G	G	A	T	G	C
SRR15010346	G	G	A	T	G	C
SRR15010347	G	G	A	T	G	C
SRR15010348	G	G	A	T	G	C
SRR15010349	G	G	A	T	G	G
SRR15010350	G	G	A	T	G	C
SRR15010351	C	G	T	T	GCAACTTTCATTCGGCTCAGCACACATCCGGACCGCGTGATTCTAGA	C
SRR15010352	G	G	A	T	G	C
SRR15010353	G	G	A	T	G	C
SRR15010354	G	G	A	T	G	C
SRR15010355	G	G	A	T	G	C
SRR15010356	G	G	A	T	G	C
SRR15010357	G	G	A	T	G	C
SRR15010358	G	G	A	T	G	C
SRR15010359	G	G	A	T	G	C
SRR15010360	G	G	A	T	G	C
SRR15010361	G	G	A	T	G	C
SRR15010362	G	G	A	T	G	C
SRR15010363	G	G	A	T	G	C
SRR15010364	G	G	A	T	G	C
SRR15010365	G	G	A	T	G	C
SRR15010366	G	G	A	T	G	C
SRR15010367	G	G	A	T	G	C
SRR15010368	G	G	A	T	G	C
SRR15010369	C	G	T	T	GCAACTTTCATTCGGCTCAGCACACATCCGGACCGCGTGATTCTAGA	G
SRR15010370	C	G	T	T	GCAACTTTCATTCGGCTCAGCACACATCCGGACCGCGTGATTCTAGA	C
SRR15010371	G	G	A	T	G	C
SRR15010372	G	G	A	T	G	C
SRR15010373	C	A	T	T	GCAACTTTCATTCGGCTCAGCACACATCCGGACCGCGTGATTCTAGA	G
SRR15010374	G	G	A	T	G	C
SRR15010375	G	G	A	T	G	C
SRR15010376	G	G	A	T	G	C
SRR15010377	G	G	A	T	G	C
SRR15010378	G	G	A	T	G	C
SRR15010379	G	G	A	T	G	C
SRR15010380	G	G	A	T	G	C
SRR15010381	G	G	A	T	G	C
SRR15010382	G	G	A	T	G	C
SRR15010383	G	G	A	T	G	C
SRR15010384	G	G	A	T	G	C
SRR15010385	G	G	A	T	G	C
SRR15010386	G	G	A	T	G	C
SRR15010387	G	G	A	T	G	C
SRR15010389	G	G	A	T	G	C
SRR15010390	G	G	A	T	G	C
SRR15010391	G	G	A	T	G	C
SRR15010392	G	G	A	T	G	C
SRR15010393	G	G	A	T	G	C
SRR15010394	G	G	A	T	G	C
SRR15010395	G	G	A	T	G	C
SRR15010396	G	G	A	T	G	C
SRR15010397	G	G	A	T	G	C
SRR15010398	G	G	A	T	G	C
SRR15010399	G	G	A	T	G	C
SRR15010400	G	G	A	T	G	C
SRR15010401	G	G	A	T	G	C
SRR15010403	G	G	A	T	G	C
SRR15010404	G	G	A	T	G	C
SRR15010405	G	G	A	T	G	C
SRR15010406	G	G	A	T	G	C
SRR15010407	G	G	A	T	G	C
SRR15010408	G	G	A	T	G	C
SRR15010409	G	G	A	T	G	C
SRR15010410	G	G	A	T	G	C
SRR16539748	G	G	A	T	G	C
SRR16539749	G	G	A	T	G	C
SRR16539750	G	G	A	T	G	C
SRR16539751	G	G	A	T	G	C
SRR16539752	G	G	A	T	G	C
SRR16539753	G	G	A	T	G	C
SRR16539754	G	G	A	T	G	G
SRR16539755	G	G	A	T	G	C
SRR16539758	G	G	A	T	G	G
SRR16539760	G	G	A	T	G	C
SRR16539761	G	G	A	T	G	C
SRR16539762	G	G	A	T	G	C
SRR16539765	G	G	A	T	G	C
SRR16539766	G	G	A	T	G	C
SRR16539767	G	G	A	T	G	C
SRR16539768	G	G	A	T	G	C
SRR16539769	G	G	A	T	G	C
SRR16539770	G	G	A	T	G	C
SRR16539771	G	G	A	T	G	C
SRR16539772	G	G	A	T	G	C
SRR16539773	G	G	A	T	G	C
SRR16539774	G	G	A	T	G	C
SRR16539775	G	G	A	T	G	C
SRR16539776	G	G	A	T	G	C
SRR16539777	G	G	A	T	G	C
SRR16539778	G	G	A	T	G	C
SRR16539779	G	G	A	T	G	C
SRR16539780	G	G	A	T	G	C
SRR16539781	G	G	A	T	G	C
SRR16539782	G	G	A	T	G	C
SRR16539783	G	G	A	T	G	C
SRR16539784	G	G	A	T	G	C
SRR16539785	G	G	A	T	G	C
SRR16539786	G	G	A	T	G	C
SRR16539787	G	G	A	T	G	C
SRR16539788	G	G	A	T	G	G|G
SRR16539789	G	G	A	T	G	C
SRR16539790	G	G	A	T	G	C
SRR16539791	G	G	A	T	G	C
SRR16539792	G	G	A	T	G	C
SRR16539793	G	G	A	T	G	G
SRR16539794	G	G	A	T	G	C
SRR16539795	G	G	A	T	G	C
SRR16539796	G	G	A	T	G	C
SRR16539797	G	G	A	T	G	C
SRR25182956	G	G	A	T	G	G
SRR25182957	G	G	A	T	G	G
SRR25182958	G	G	A	T	G	G
SRR25182959	G	G	A	T	G	G
SRR25182960	C	G	A	T	GCAACTTTCATTCGGCTCAGCACACATCCGGACCGCGTGATTCTAGA	G
SRR25182961	G	G	A	T	G	G
SRR25182962	G	G	A	T	G	G
SRR25182963	G	G	A	T	G	C
SRR25182964	G	G	A	T	G	C
SRR25182965	G	G	A	T	G	C
SRR25182966	G	G	A	T	G	C
SRR25182967	G	G	A	T	G	G
SRR25182968	G	G	A	T	G	C
SRR25182969	C	G	A	T	G	C
SRR25182970	G	G	A	T	G	C
SRR25182971	G	G	A	T	G	C
SRR25182972	C	A	T	TTTCATTCGGCTCAGCACACATCCGGACCGCGTGA	G	C
SRR25182973	C	A	T	T	GCAACTTTCATTCGGCTCAGCACACATCCGGACCGCGTGATTCTAGA	G
SRR25182974	C	A	T	T	G	C
SRR25182975	G	G	A	T	G	C
SRR25182976	C	A	A	TTTCATTCGGCTCAGCACACATCCGGACCGCGTGA	G	G
SRR25182977	G	G	A	TTTCATTCGGCTCAGCACACATCCGGACCGCGTGA	G	G
SRR25182978	G	G	A	T	G	C
SRR25182979	G	G	A	T	G	C
SRR25182980	G	G	A	T	G	C
SRR25182981	G	G	A	T	G	C
SRR25182982	G	G	A	T	G	C
SRR25182983	G	G	A	T	G	C
SRR25182984	G	G	A	T	G	C
SRR25182985	G	G	A	T	G	C
SRR25182986	G	G	A	T	G	C
SRR25182987	G	G	A	T	G	C
SRR25182988	G	G	A	T	G	C
SRR25182989	G	G	A	T	G	C
SRR25182990	G	G	A	T	G	C
SRR25182991	G	G	A	T	G	C
SRR25182992	G	G	A	T	G	C
SRR25182993	G	G	A	T	G	C
SRR25182994	G	G	A	T	G	C
SRR25182995	G	G	A	T	G	C
SRR25182996	G	G	A	T	G	C
SRR25182997	G	G	A	T	G	C
SRR25182998	G	G	A	T	G	C
SRR25182999	G	G	A	T	G	C
SRR25183000	G	G	A	T	G	C
SRR25183001	G	G	A	T	G	C
SRR25183002	G	G	A	T	G	C
SRR25183003	G	G	A	T	G	C
SRR25183004	G	G	A	T	G	C
SRR25183005	G	G	A	T	G	C
SRR25183006	G	G	A	T	G	C
SRR25183007	G	G	A	T	G	C
SRR25183008	G	G	A	T	G	C
SRR25183009	G	G	A	T	G	C
SRR25183010	G	G	A	T	G	C
SRR25183011	G	G	A	T	G	C
SRR25183012	G	G	A	T	G	C
SRR25183013	G	G	A	T	G	C
SRR25183014	G	G	A	T	G	C
SRR25183015	G	G	A	T	G	C
SRR25183016	G	G	A	T	G	C
SRR25183017	G	G	A	T	G	C
SRR25183018	G	G	A	T	G	C
SRR25183019	G	G	A	T	G	C
SRR25183020	G	G	A	T	G	C
SRR25183021	G	G	A	T	G	C
SRR25183022	G	G	A	T	G	C
SRR25183023	G	G	A	TTTCATTCGGCTCAGCACACATCCGGACCGCGTGA	G	G
SRR25183024	C	G	T	T	GCAACTTTCATTCGGCTCAGCACACATCCGGACCGCGTGATTCTAGA	G
SRR25183025	G	G	A	T	G	C
SRR25183026	C	G	T	T	GCAACTTTCATTCGGCTCAGCACACATCCGGACCGCGTGATTCTAGA	G
SRR25183027	G	G	A	T	G	C
SRR25183028	G	G	A	T	G	C
SRR25183029	G	G	A	T	G	C
SRR25183030	C	A	T	TTTCATTCGGCTCAGCACACATCCGGACCGCGTGA	G	G
SRR25183031	C	A	T	T	G	C
SRR25183032	C	A	T	TTTCATTCGGCTCAGCACACATCCGGACCGCGTGA	G	G
SRR25183033	G	A	T	TTTCATTCGGCTCAGCACACATCCGGACCGCGTGA	G	G
SRR25183034	C	A	T	TTTCATTCGGCTCAGCACACATCCGGACCGCGTGA	G	C
SRR25183035	G	G	A	T	G	C
SRR25183036	C	A	T	T	GCAACTTTCATTCGGCTCAGCACACATCCGGACCGCGTGATTCTAGA	G
SRR25183037	C	A	T	TTTCATTCGGCTCAGCACACATCCGGACCGCGTGA	G	C
SRR25183038	C	A	T	T	GCAACTTTCATTCGGCTCAGCACACATCCGGACCGCGTGATTCTAGA	G
SRR25183039	C	A	T	T	GCAACTTTCATTCGGCTCAGCACACATCCGGACCGCGTGATTCTAGA	G
SRR25183040	C	A	T	TTTCATTCGGCTCAGCACACATCCGGACCGCGTGA	G	C
SRR25183041	G	G	A	T	G	C
SRR25183042	G	G	A	T	G	C
SRR25183043	G	G	A	T	G	C
SRR25183044	G	G	A	T	G	C
SRR25183045	G	G	A	T	G	C
SRR25183046	G	G	A	T	G	C
SRR25183047	C	G	A	TTTCATTCGGCTCAGCACACATCCGGACCGCGTGA	G	G
SRR25183048	G	G	A	T	G	C
SRR25183049	G	G	A	T	G	C
SRR25183050	G	G	A	T	G	C
SRR25183051	G	G	A	T	G	C
SRR25183052	G	G	A	T	G	C
SRR25183053	G	G	A	T	G	C
SRR25183054	G	G	A	T	G	C
SRR25183055	G	G	A	T	G	C
SRR25183056	G	G	A	T	G	C
SRR25183057	G	G	A	T	G	C
SRR25183058	G	G	A	T	G	C
SRR25183059	G	G	A	T	G	C
SRR25183060	G	G	A	T	G	C
SRR25183061	G	G	A	T	G	C
SRR25183062	C	A	T	T	GCAACTTTCATTCGGCTCAGCACACATCCGGACCGCGTGATTCTAGA	G
SRR25183063	C	A	T	T	GCAACTTTCATTCGGCTCAGCACACATCCGGACCGCGTGATTCTAGA	G
SRR25183064	C	A	T	TTTCATTCGGCTCAGCACACATCCGGACCGCGTGA	G	C
SRR25183065	G	G	A	T	G	C
SRR25183066	G	G	A	T	G	C
SRR25183067	C	G	A	T	G	C
SRR25183068	C	A	T	TTTCATTCGGCTCAGCACACATCCGGACCGCGTGA	G	C
SRR25183069	C	G	A	T	G	C
SRR25183070	G	G	A	T	G	C
SRR25183071	G	G	A	T	G	C
SRR25183072	G	G	A	T	G	C
SRR25183073	G	G	A	T	G	C
SRR25183074	G	G	A	T	G	C
SRR25183075	G	G	A	T	G	C
SRR25183076	C	A	T	TTTCATTCGGCTCAGCACACATCCGGACCGCGTGA	G	C
SRR25183077	G	G	A	T	G	C
SRR25183078	G	G	A	T	G	C
SRR25183079	C	A	T	TTTCATTCGGCTCAGCACACATCCGGACCGCGTGA	G	G
SRR25183080	C	A	T	TTTCATTCGGCTCAGCACACATCCGGACCGCGTGA	G	C
SRR25183081	C	A	A	TTTCATTCGGCTCAGCACACATCCGGACCGCGTGA	G	C
SRR25183082	G	G	A	T	G	C
SRR25183083	C	G	A	T	G	C
SRR25183084	G	G	A	T	G	G
SRR25183085	G	G	A	T	G	G
SRR25183086	G	G	A	T	G	C
SRR25183087	G	G	A	T	G	C
SRR25183088	G	G	A	T	G	C
SRR25183089	G	G	A	T	G	C
SRR25183090	G	G	A	T	G	C
SRR7418922	G	G	A	T	G	C
SRR7418923	G	G	A	T	G	C
SRR7418924	G	G	A	T	G	C
SRR7418925	G	G	A	T	G	C
SRR7418926	G	G	A	T	G	C
SRR7418927	G	G	A	T	G	C
SRR7418928	G	G	A	T	G	C
SRR7418929	G	G	A	T	G	C
SRR7418930	G	G	A	T	G	C
SRR7418933	G	G	A	T	G	C
SRR7418935	G	G	A	T	G	C
SRR7418936	G	G	A	T	G	C
SRR7418937	G	G	A	T	G	C
SRR7418938	G	G	A	T	G	C
SRR7418939	G	G	A	T	G	C
SRR7418941	G	G	A	T	G	C
SRR7418943	G	G	A	T	G	C
SRR7418944	G	G	A	T	G	C
SRR7418945	G	G	A	T	G	C
SRR7418946	G	G	A	T	G	C
SRR7418947	G	G	A	T	G	G
SRR7418948	G	G	A	T	G	C
SRR7418949	G	G	A	T	G	C
V184-14	C	G	A	TTTCATTCGGCTCAGCACACATCCGGACCGCGTGA	G	G
V184-15	C	G	T	T	GCAACTTTCATTCGGCTCAGCACACATCCGGACCGCGTGATTCTAGA	G
V184-16	G	G	A	TTTCATTCGGCTCAGCACACATCCGGACCGCGTGA	G	G
V184-17	G	G	A	TTTCATTCGGCTCAGCACACATCCGGACCGCGTGA	G	G
V184-18	G	G	A	TTTCATTCGGCTCAGCACACATCCGGACCGCGTGA	G	G
V184-19	G	G	T	TTTCATTCGGCTCAGCACACATCCGGACCGCGTGA	G	G
V192-81	G	G	A	TTTCATTCGGCTCAGCACACATCCGGACCGCGTGA	G	G
V196-05	G	G	A	TTTCATTCGGCTCAGCACACATCCGGACCGCGTGA	G	G
V197-79	G	G	A	T	G	C
V198-65	G	G	A	TTTCATTCGGCTCAGCACACATCCGGACCGCGTGA	G	G
V199-25	G	A	T|T	TTTCATTCGGCTCAGCACACATCCGGACCGCGTGA	G	G
V200-50	C	G	A	TTTCATTCGGCTCAGCACACATCCGGACCGCGTGA	G	G
V200-72	G	G	T	TTTCATTCGGCTCAGCACACATCCGGACCGCGTGA	G	G
V204-54	C	G	T	T	GCAACTTTCATTCGGCTCAGCACACATCCGGACCGCGTGATTCTAGA	G
V207-11	G	G	A	T	G	G
V208-52	G	G	A	T	G	G
V209-56	G	G	A	TTTCATTCGGCTCAGCACACATCCGGACCGCGTGA	G	G
V210-08	C	G	A	T	G	G
V212-54	G	G	A	T	G	C
V213-14	C	A	T	T	GCAACTTTCATTCGGCTCAGCACACATCCGGACCGCGTGATTCTAGA	G
V215-17	G	G	A	TTTCATTCGGCTCAGCACACATCCGGACCGCGTGA	G	G
V215-18	G	G	A	TTTCATTCGGCTCAGCACACATCCGGACCGCGTGA	G	G
V215-62	G	G	A	TTTCATTCGGCTCAGCACACATCCGGACCGCGTGA	G	G
V226-02	G	G	A	T	G	C
V226-28	G	G	A	T	GCAACTTTCATTCGGCTCAGCACACATCCGGACCGCGTGATTCTAGA	G
V229-37	G	G	A	TTTCATTCGGCTCAGCACACATCCGGACCGCGTGA	G	G
V231-63	G	G	A	T	G	C
V232-75	G	G	A	T	G	C
V233-22	C	A	T	T	GCAACTTTCATTCGGCTCAGCACACATCCGGACCGCGTGATTCTAGACAACTTTCATTCGGCTCAGCACACATCCGGACCGCGTGATTCTAGA	C
V233-43	G	G	A	TTTCATTCGGCTCAGCACACATCCGGACCGCGTGA	G	G
V234-13	G	G	A	T	G	G
V235-57	C	A	T	T	G	C
V238-07	G	G	A	TTTCATTCGGCTCAGCACACATCCGGACCGCGTGA	G	G
V240-10	G	G	A	T	G	C
V250-64	G	G	A	T	G	C
V251-74	G	G	A	TTTCATTCGGCTCAGCACACATCCGGACCGCGTGA	G	G
V252-43	C	G	T	T	GCAACTTTCATTCGGCTCAGCACACATCCGGACCGCGTGATTCTAGA	G
V254-50	G	G	A	T	G	C
V254-55	G	G	A	T	G	C
V255-23	G	G	A	TTTCATTCGGCTCAGCACACATCCGGACCGCGTGA	G	G
V257-33	G	G	A	TTTCATTCGGCTCAGCACACATCCGGACCGCGTGA	G	G
V258-36	C	G	T	T	G	G
V259-28	C	G	A	TTTCATTCGGCTCAGCACACATCCGGACCGCGTGA	G	G
V259-78	C	G	T	TTTCATTCGGCTCAGCACACATCCGGACCGCGTGA	G	G
V261-15	C	A	T	T	GCAACTTTCATTCGGCTCAGCACACATCCGGACCGCGTGATTCTAGA	G
V261-31	C	G	T	TTTCATTCGGCTCAGCACACATCCGGACCGCGTGA	G	G
V261-45	G	G	A	TTTCATTCGGCTCAGCACACATCCGGACCGCGTGA	G	G
V265-12	G	G	A	TTTCATTCGGCTCAGCACACATCCGGACCGCGTGA	G	G
V265-17	G	G	A	T	G	C
V266-66	G	G	A	TTTCATTCGGCTCAGCACACATCCGGACCGCGTGA	G	G
V269-73	G	G	A	TTTCATTCGGCTCAGCACACATCCGGACCGCGTGA	G	G
V272-18	G	G	A	TTTCATTCGGCTCAGCACACATCCGGACCGCGTGA	G	G
V272-32	G	G	A	T	G	C
V273-30	G	G	A	T	G	C
V273-52	G	G	A	TTTCATTCGGCTCAGCACACATCCGGACCGCGTGA	G	G
V273-53	G	G	A	TTTCATTCGGCTCAGCACACATCCGGACCGCGTGA	G	G
V275-41	C	G	T	T	GCAACTTTCATTCGGCTCAGCACACATCCGGACCGCGTGATTCTAGA	G
V282-59	C	G	T	T	GCAACTTTCATTCGGCTCAGCACACATCCGGACCGCGTGATTCTAGA	G
V284-29	G	G	A	T	G	C
V285-58	C	G	T	T	GCAACTTTCATTCGGCTCAGCACACATCCGGACCGCGTGATTCTAGA	G
V289-01	C	G	T	T	GCAACTTTCATTCGGCTCAGCACACATCCGGACCGCGTGATTCTAGA	G
V294-36	C	G	T	T	GCAACTTTCATTCGGCTCAGCACACATCCGGACCGCGTGATTCTAGA	G
V297-39	C	G	T	T	GCAACTTTCATTCGGCTCAGCACACATCCGGACCGCGTGATTCTAGA	G
V306-43	C	G	T	T	GCAACTTTCATTCGGCTCAGCACACATCCGGACCGCGTGATTCTAGA	G
V306-67	C	G	T	T	GCAACTTTCATTCGGCTCAGCACACATCCGGACCGCGTGATTCTAGA	G
out.Afis_SRR11363404	G	G	A	T	G	C
out.Afis_SRR11363405	G	G	A	T	G	C
out.Aoer_SRR11363406	G	G	A	T	G	C
